# Supplementary material for: Heat health risk assessment analysing heatstroke patients in Fukuoka City, Japan
Source: PLoS One. 2021 Jun 21;16(6):e0253011. doi: 10.1371/journal.pone.0253011 (PMC8216561; doi:10.1371/journal.pone.0253011)
Supplement: S1 Data — (CSV) [file pone.0253011.s001.csv]

Date	Day type	Mean WBGT	Max WBGT	Min WBGT	Mean Temp	Max Temp	Min Temp	Prev Temp	∆T	Time Weighted Temp	TRM1	TRM2	∆Tw	Daily no. of Patients
4/1/2013	1	NA	NA	NA	14.4	21.4	7.8	NA	NA	NA	NA	NA	NA	0
4/2/2013	1	NA	NA	NA	13.7	17.3	10.7	14.4	-0.7	NA	NA	NA	NA	0
4/3/2013	1	NA	NA	NA	13.2	17.3	10.1	13.7	-0.5	NA	NA	NA	NA	0
4/4/2013	1	NA	NA	NA	13.2	16.9	9.5	13.2	0	NA	6.6752	NA	NA	0
4/5/2013	1	NA	NA	NA	15.8	21.8	9.9	13.2	2.6	NA	6.5056	7.98016	NA	0
4/6/2013	2	NA	NA	NA	15.1	18.5	9.1	15.8	-0.7	NA	6.9616	8.36448	NA	0
4/7/2013	2	NA	NA	NA	9.4	11.8	7.1	15.1	-5.7	NA	7.2376	8.58928	NA	0
4/8/2013	1	NA	NA	NA	12.3	18.2	6.2	9.4	2.9	NA	6.3184	7.67008	NA	0
4/9/2013	1	NA	NA	NA	13.3	17.5	10.5	12.3	1	NA	5.8968	7.51472	NA	0
4/10/2013	1	NA	NA	NA	10.6	13.3	9.6	13.3	-2.7	12.29035	5.8312	7.37744	-1.69035	0
4/11/2013	1	NA	NA	NA	10.1	13.5	6.9	10.6	-0.5	11.6574	5.8224	6.78496	-1.5574	0
4/12/2013	1	NA	NA	NA	11.9	15.4	8.2	10.1	1.8	11.69794	5.4184	6.67792	0.20206	0
4/13/2013	2	NA	NA	NA	13.3	20.6	6.4	11.9	1.4	12.12134	5.3528	6.71472	1.17866	0
4/14/2013	2	NA	NA	NA	18.1	24.4	13.7	13.3	4.8	13.7602	5.8568	6.94224	4.3398	0
4/15/2013	1	NA	NA	NA	16.2	20.9	12.1	18.1	-1.9	14.40822	7.2712	8.30544	1.79178	0
4/16/2013	1	NA	NA	NA	21.1	26.7	16.3	16.2	4.9	16.24925	7.8384	9.05696	4.85075	0
4/17/2013	1	NA	NA	NA	18	23.9	15.1	21.1	-3.1	16.82222	9.1288	10.49072	1.17778	0
4/18/2013	1	NA	NA	NA	15.9	19	13.5	18	-2.1	16.62599	9.0496	10.90304	-0.72599	0
4/19/2013	1	NA	NA	NA	13	16.9	9.3	15.9	-2.9	15.66674	8.7608	10.41968	-2.66674	0
4/20/2013	2	NA	NA	NA	9.6	13.1	8.1	13	-3.4	14.05533	7.448	9.60864	-4.45533	0
4/21/2013	2	NA	NA	NA	11.9	15.9	8.2	9.6	2.3	13.51083	6.0352	7.8784	-1.61083	0
4/22/2013	1	NA	NA	NA	12.6	18	6.5	11.9	0.7	13.27994	5.58	7.20816	-0.67994	0
4/23/2013	1	NA	NA	NA	15.4	18	11.9	12.6	2.8	13.8658	5.6528	6.984	1.5342	0
4/24/2013	1	NA	NA	NA	17.1	20.6	14.7	15.4	1.7	14.70494	6.6192	7.60224	2.39506	0
4/25/2013	1	NA	NA	NA	17.1	22.6	12.6	17.1	0	15.34766	7.4968	8.71536	1.75234	0
4/26/2013	1	NA	NA	NA	15.6	17.9	13.1	17.1	-1.5	15.34272	8.1272	9.41744	0.25728	0
4/27/2013	2	NA	NA	NA	16.6	21.4	12.3	15.6	1	15.6558	8.0448	9.62176	0.9442	0
4/28/2013	2	NA	NA	NA	18	24.6	12.3	16.6	1.4	16.30071	8.0048	9.75584	1.69929	0
4/29/2013	2	NA	NA	NA	21.4	27.2	15.6	18	3.4	17.75333	8.2528	10.00384	3.64667	0
4/30/2013	1	NA	NA	NA	16.7	21.8	12.8	21.4	-4.7	17.56801	9.2848	10.88224	-0.86801	0
5/1/2013	1	NA	NA	NA	13.8	18.1	11.2	16.7	-2.9	16.59992	9.068	10.76784	-2.79992	0
5/2/2013	1	NA	NA	NA	14	19.1	9.1	13.8	0.2	15.93309	8.1712	10.0144	-1.93309	0
5/3/2013	2	NA	NA	NA	15.5	20.9	11	14	1.5	15.82028	7.1456	9.33696	-0.32028	0
5/4/2013	2	NA	NA	NA	16.6	22.6	12.4	15.5	1.1	16.01922	7.1064	8.81648	0.58078	0
5/5/2013	2	NA	NA	NA	18	24.9	11.3	16.6	1.4	16.55279	7.592	9.00512	1.44721	1
5/6/2013	2	NA	NA	NA	19.3	25.9	13.3	18	1.3	17.32466	8.24	9.6736	1.97534	0
5/7/2013	1	NA	NA	NA	17.1	21.5	13.5	19.3	-2.2	17.27196	8.8648	10.452	-0.17196	1
5/8/2013	1	14.6	19.5	8.9	17.3	24.4	11	17.1	0.2	17.27026	8.812	10.51184	0.02974	0
5/9/2013	1	17.7	21.9	13.2	20.8	27.1	15.6	17.3	3.5	18.19246	8.6664	10.5096	2.60754	0
5/10/2013	1	17.9	20.8	14.7	19.5	23.2	17.6	20.8	-1.3	18.57333	9.1168	11.09312	0.92667	0
5/11/2013	2	16.9	20.8	13.7	19.1	23.8	15.8	19.5	-0.4	18.78093	9.4424	11.19344	0.31907	0
5/12/2013	2	17.1	23.1	12.3	20.4	26.8	14	19.1	1.3	19.29063	9.6024	11.37392	1.10937	1
5/13/2013	1	18	22.6	13.7	21.5	28	15.7	20.4	1.1	19.95066	9.632	11.76192	1.54934	1
5/14/2013	1	18.7	23	14.5	21.7	26.8	17.4	21.5	0.2	20.4778	10.0088	12.0056	1.2222	1
5/15/2013	1	19.7	24.2	15.9	22.2	27.5	18	21.7	0.5	20.9861	10.3912	12.34704	1.2139	1
5/16/2013	1	18.2	21.5	14.9	19.4	22.2	16.4	22.2	-2.8	20.56951	10.664	12.75296	-1.16951	0
5/17/2013	1	16.9	21.9	14.2	19.1	25.4	15.6	19.4	-0.3	20.2083	10.2096	12.4112	-1.1083	1
5/18/2013	2	18.5	23.2	13.1	21.7	26.5	15.5	19.1	2.6	20.65847	9.7656	11.98768	1.04153	0
5/19/2013	2	18.9	21.7	17.1	20.6	22.9	18.4	21.7	-1.1	20.64047	9.8792	12.15248	-0.04047	0
5/20/2013	1	19.9	24.1	17.1	21	25.4	18.3	20.6	0.4	20.75468	10.0368	12.02336	0.24532	1
5/21/2013	1	20.1	24.4	16.7	21.4	26.5	19	21	0.4	20.95457	10.2736	12.22944	0.44543	0
5/22/2013	1	20.1	25.3	16.8	22.6	29	18.3	21.4	1.2	21.41667	10.2768	12.49888	1.18333	0
5/23/2013	1	19	23.9	15.2	22.1	27.8	18.5	22.6	-0.5	21.6045	10.632	12.74144	0.4955	1
5/24/2013	1	19.4	24.8	14.2	23.4	30.8	16.9	22.1	1.3	22.09965	10.7752	12.9256	1.30035	1
5/25/2013	2	20.6	24.8	16.2	23.3	28.4	19.2	23.4	-0.1	22.4302	11.1088	13.30016	0.8698	0
5/26/2013	2	21.7	26	18.1	25.2	30.6	20.7	23.3	1.9	23.23529	11.2328	13.54704	1.96471	2
5/27/2013	1	19.2	21.7	17.4	24.8	28.3	22.2	25.2	-0.4	23.72158	11.7632	14.02624	1.07842	0
5/28/2013	1	21.6	23.3	19.3	23.4	25.2	21.6	24.8	-1.4	23.65893	11.9744	14.37056	-0.25893	0
5/29/2013	1	21.2	22.5	20.3	23.4	25.5	20.5	23.4	0	23.62707	11.8736	14.25952	-0.22707	0
5/30/2013	1	19.3	21	17.4	20.9	23.8	18.1	23.4	-2.5	22.90726	11.5984	14.17888	-2.00726	0
5/31/2013	1	18.4	21.4	14.4	21	25.3	15.8	20.9	0.1	22.39955	10.9192	13.45872	-1.39955	0
6/1/2013	2	18.5	19.8	17.7	19.7	21.7	17.9	21	-1.3	21.65063	10.5392	12.93536	-1.95063	0
6/2/2013	2	17.9	18.5	17.3	18.5	19.6	17.7	19.7	-1.2	20.77377	9.9752	12.37136	-2.27377	0
6/3/2013	1	20.8	24.8	16.7	21.5	26.7	17.1	18.5	3	20.94044	9.54	11.68016	0.55956	2
6/4/2013	1	21.9	25.9	18.1	23	27.9	18.6	21.5	1.5	21.47918	9.7816	11.932	1.52082	0
6/5/2013	1	21.8	25.7	18.6	24.5	28.8	20.5	23	1.5	22.266	10.408	12.42528	2.234	0
6/6/2013	1	21	24.9	17.9	23.1	27.4	20.2	24.5	-1.4	22.46366	11.332	13.2264	0.63634	0
6/7/2013	1	21.5	24.8	19.4	22.4	25.8	20.4	23.1	-0.7	22.4339	11.484	13.6856	-0.0339	0
6/8/2013	2	20.7	23.2	18.4	23	25.9	19.9	22.4	0.6	22.57786	11.312	13.6672	0.42214	1
6/9/2013	2	19.6	22.2	18	21	23.7	19.1	23	-2	22.16343	11.1408	13.6496	-1.16343	0
6/10/2013	1	21.8	25.2	18.2	24.1	29	18.5	21	3.1	22.71393	10.7472	13.11264	1.38607	0
6/11/2013	1	23.6	27.5	20.6	26.1	30.6	22	24.1	2	23.68919	11.124	13.41776	2.41081	0
6/12/2013	1	24.2	28.7	22.3	25.7	30	23.6	26.1	-0.4	24.31249	11.764	14.1192	1.38751	2
6/13/2013	1	23.3	25.9	22.2	23.9	27	22.8	25.7	-1.8	24.23498	12.4008	14.5512	-0.33498	0
6/14/2013	1	23.2	25.9	22	23.6	25.8	22.1	23.9	-0.3	24.07547	12.2328	14.70064	-0.47547	0
6/15/2013	2	24.3	28.7	21.9	24.5	28.4	22	23.6	0.9	24.18732	11.8336	14.50624	0.31268	2
6/16/2013	2	24.7	28	21.9	25	28.7	22.5	24.5	0.5	24.42612	11.7352	14.36688	0.57388	2
6/17/2013	1	24.5	27.7	20.9	26.2	30.7	22.2	25	1.2	24.94284	11.9408	14.38816	1.25716	1
6/18/2013	1	25.3	28.3	23.3	28.5	32.1	25.4	26.2	2.3	25.95149	12.376	14.79264	2.54851	2
6/19/2013	1	24.7	25.1	24	28.1	29.7	25.5	28.5	-0.4	26.60978	13.092	15.6008	1.49022	2
6/20/2013	1	23.6	25.4	21.6	24	26.6	22	28.1	-4.1	25.92087	13.5336	16.0936	-1.92087	0
6/21/2013	1	20.6	22.2	19.3	21.2	22.7	20.1	24	-2.8	24.61341	12.944	15.62688	-3.41341	0
6/22/2013	2	21.5	24.5	19	22.5	26.2	19.7	21.2	1.3	24.01502	11.6768	14.5952	-1.51502	0
6/23/2013	2	20.9	24	19.2	21.9	24.6	19.7	22.5	-0.6	23.43179	10.964	13.84144	-1.53179	0
6/24/2013	1	21.7	25.4	19	22.1	25.4	19.2	21.9	0.2	23.06142	10.6936	13.1512	-0.96142	0
6/25/2013	1	22.8	25.9	20.7	24.1	28.8	21.2	22.1	2	23.32986	10.804	12.97488	0.77014	2
6/26/2013	1	21.9	23.1	21	22.3	23.5	21.5	24.1	-1.8	23.02346	11.1592	13.4632	-0.72346	0
6/27/2013	1	22.8	26.3	21	23.3	26.9	21.5	22.3	1	23.05866	11.1448	13.38736	0.24134	1
6/28/2013	1	23.4	27.6	21.7	25.2	29.4	22.5	23.3	1.9	23.57999	11.3128	13.57584	1.62001	0
6/29/2013	2	23.6	26.7	20.5	26.3	30	22.1	25.2	1.1	24.27326	11.6224	14.09024	2.02674	1
6/30/2013	2	23.5	27.4	21.6	25.7	29.9	22.6	26.3	-0.6	24.67125	12.2744	14.55792	1.02875	1
7/1/2013	1	23.3	26	21.3	24.9	27.5	22.9	25.7	-0.8	24.77957	12.5736	14.95952	0.12043	1
7/2/2013	1	25.5	27.6	22.9	28.4	32	24.7	24.9	3.5	25.81008	12.4584	15.03888	2.58992	4
7/3/2013	1	25.9	27.7	25.3	28.3	31.3	25.7	28.4	-0.1	26.54923	12.9536	15.64672	1.75077	2
7/4/2013	1	26	26.7	25	28.3	29.7	25	28.3	0	27.09103	13.3912	16.02288	1.20897	1
7/5/2013	1	26.5	27.9	25	30.2	32.7	28.7	28.3	1.9	27.98939	13.8232	16.37296	2.21061	1
7/6/2013	2	25.3	27.9	23.4	27.3	29.8	23.7	30.2	-2.9	27.87269	14.1904	17.09856	-0.57269	1
7/7/2013	2	26.8	29.5	25.2	30	34	27.3	27.3	2.7	28.52019	13.9144	16.81232	1.47981	7
7/8/2013	1	27	29.5	25.1	30.6	34.6	27.1	30	0.6	29.1383	14.2336	17.13152	1.4617	22
7/9/2013	1	27	30.9	24.6	30.3	34.3	26.9	30.6	-0.3	29.49633	14.4144	17.50688	0.80367	9
7/10/2013	1	27.3	31.4	23.1	29.8	34.3	26.2	30.3	-0.5	29.62958	14.796	17.59152	0.17042	20
7/11/2013	1	27.4	30.8	23.9	29.6	35.2	25.4	29.8	-0.2	29.68283	14.7248	17.7968	-0.08283	14
7/12/2013	1	27.8	31.5	24.3	30.5	34.4	26.4	29.6	0.9	29.92541	14.5664	17.69984	0.57459	11
7/13/2013	2	27.6	30.7	25.6	31	34.9	28.5	30.5	0.5	30.2436	14.6504	17.75312	0.7564	15
7/14/2013	2	27	29.4	25.7	30.9	34	28.6	31	-0.1	30.45031	14.8688	17.92032	0.44969	15
7/15/2013	2	27.2	30.5	25.2	29.9	33.5	27.7	30.9	-1	30.30142	15.044	18.07504	-0.40142	13
7/16/2013	1	26.1	30.7	23.1	30.2	35.5	25.7	29.9	0.3	30.31236	14.892	18.0152	-0.11236	7
7/17/2013	1	26.2	29.7	23	30.3	34.7	26.2	30.2	0.1	30.313	14.7792	17.9536	-0.013	14
7/18/2013	1	27	30.9	24.1	29.6	34.1	27	30.3	-0.7	30.11216	14.7192	17.88336	-0.51216	7
7/19/2013	1	26.8	31.1	23.3	29	33.3	25.5	29.6	-0.6	29.80225	14.6336	17.69536	-0.80225	10
7/20/2013	2	26.4	30.3	23	29.5	35.1	26	29	0.5	29.71872	14.4144	17.50688	-0.21872	18
7/21/2013	2	27.3	31.3	24.6	30.3	35.4	26.8	29.5	0.8	29.88096	14.3288	17.43152	0.41904	8
7/22/2013	1	27.5	31.5	24.4	30	35	26.6	30.3	-0.3	29.90583	14.492	17.52304	0.09417	7
7/23/2013	1	25.8	28.7	23.4	30.7	37.3	26.4	30	0.7	30.11118	14.624	17.5936	0.58882	9
7/24/2013	1	26.5	29.8	24.4	31.1	36.1	28.4	30.7	0.4	30.37431	14.8184	17.8392	0.72569	7
7/25/2013	1	28	31.2	26.1	31.8	36.1	29.8	31.1	0.7	30.77461	14.972	18.07472	1.02539	9
7/26/2013	1	27.3	30	26.1	30.3	32.7	27.6	31.8	-1.5	30.65087	15.2656	18.3376	-0.35087	10
7/27/2013	2	27.9	31.9	24.8	30.4	34.8	26.6	30.3	0.1	30.58607	15.1288	18.27248	-0.18607	9
7/28/2013	2	27	29.3	25.9	31.1	34.7	29.4	30.4	0.7	30.74096	14.9984	18.18304	0.35904	4
7/29/2013	1	27.4	29.6	26.1	31.3	34.2	29.7	31.1	0.2	30.91812	14.9624	18.21872	0.38188	2
7/30/2013	1	28.5	32	26.3	31.7	35.9	28.2	31.3	0.4	31.1527	15.1272	18.22992	0.5473	13
7/31/2013	1	27.7	30.1	25.4	31.8	35.8	29.2	31.7	0.1	31.34273	15.3288	18.44176	0.45727	12
8/1/2013	1	27.9	30.8	26	31.6	35.5	29.5	31.8	-0.2	31.43129	15.4384	18.62304	0.16871	16
8/2/2013	1	28.2	32.4	25.3	30.9	35.9	27.6	31.6	-0.7	31.29391	15.4656	18.67072	-0.39391	12
8/3/2013	2	27.6	30.9	25.1	30.7	35.6	27.6	30.9	-0.2	31.13223	15.3064	18.55248	-0.43223	15
8/4/2013	2	25.5	27.1	23.7	27.5	30	24.2	30.7	-3.2	30.11939	15.1288	18.38512	-2.61939	2
8/5/2013	1	26.3	31.1	24.4	27.7	33.9	25.4	27.5	0.2	29.44818	14.3672	17.60304	-1.74818	9
8/6/2013	1	28.3	32.4	24.1	30	35.3	24.9	27.7	2.3	29.58837	13.8696	17.03376	0.41163	7
8/7/2013	1	29.2	32.6	26.9	31.6	36	28.7	30	1.6	30.12488	13.952	17.09568	1.47512	15
8/8/2013	1	29.1	32.8	26.4	31.5	36.1	27.8	31.6	-0.1	30.48979	14.6656	17.4816	1.01021	16
8/9/2013	1	29.4	33.4	25.9	31.7	37.2	27.6	31.5	0.2	30.80865	15.196	18.03248	0.89135	18
8/10/2013	2	29.5	33.6	26.4	31.5	36.6	28.1	31.7	-0.2	30.9869	15.4248	18.4968	0.5131	19
8/11/2013	2	29.4	32.9	26.6	31.5	36.6	28.4	31.5	0	31.12079	15.404	18.63984	0.37921	15
8/12/2013	1	29.1	32.8	26.5	31	36.3	28.5	31.5	-0.5	31.09027	15.3976	18.6232	-0.09027	10
8/13/2013	1	28.5	32.7	25.8	31	35.7	28	31	0	31.07038	15.272	18.51808	-0.07038	10
8/14/2013	1	27.8	31.9	25	31	35.6	28.2	31	0	31.09729	15.192	18.4176	-0.09729	4
8/15/2013	1	28	31.8	25.3	30.9	35.7	27.4	31	-0.1	31.08687	15.128	18.3536	-0.18687	13
8/16/2013	1	27.7	32.3	24.9	30.8	35.8	27.5	30.9	-0.1	31.02168	15.108	18.2824	-0.22168	4
8/17/2013	2	27.7	31.1	25.7	31.1	35.8	28.1	30.8	0.3	31.03582	15.072	18.2464	0.06418	16
8/18/2013	2	28.4	32.3	25.1	31.9	36.7	27.9	31.1	0.8	31.2687	15.1032	18.2776	0.6313	17
8/19/2013	1	28.8	33.3	25.1	32.8	37.2	28.9	31.9	0.9	31.68645	15.2984	18.46256	1.11355	12
8/20/2013	1	28.6	33.2	24.6	32.5	37.9	28.6	32.8	-0.3	31.91378	15.6448	18.79872	0.58622	23
8/21/2013	1	29	32.9	26.3	32.3	36.5	29.6	32.5	-0.2	32.02593	15.8312	19.01584	0.27407	18
8/22/2013	1	29.1	33.5	26.7	31.8	36.7	28.3	32.3	-0.5	31.9768	15.8584	19.12496	-0.1768	10
8/23/2013	1	27.6	29.7	25.7	30	34.3	26.7	31.8	-1.8	31.44297	15.688	19.04672	-1.44297	1
8/24/2013	2	25.9	27.5	25	26.6	28.3	25.4	30	-3.4	30.10983	15.2224	18.5504	-3.50983	1
8/25/2013	2	25	26.4	23.2	25.6	27.2	23.7	26.6	-1	28.85278	14.1904	17.49792	-3.25278	0
8/26/2013	1	24.8	29.3	22.8	26.2	31.2	23.2	25.6	0.6	28.0941	13.216	16.47232	-1.8941	2
8/27/2013	1	25.2	29.5	21.4	27.7	33.4	22.6	26.2	1.5	27.94611	12.7408	15.8128	-0.24611	1
8/28/2013	1	25.7	31	22.1	28.5	34.2	23.7	27.7	0.8	28.04789	13.0088	15.73264	0.45211	4
8/29/2013	1	26.6	29.8	22.7	29.7	34.7	25	28.5	1.2	28.44292	13.4856	16.10704	1.25708	3
8/30/2013	1	25.6	27.5	24	26.6	29.2	24.7	29.7	-3.1	27.88073	14.0456	16.72848	-1.28073	2
8/31/2013	2	24.3	26.1	22.4	25	27.5	23.1	26.6	-1.6	27.02693	13.72	16.55648	-2.02693	0
9/1/2013	2	22.9	24.2	21.9	23.7	25	22.7	25	-1.3	26.04517	13.0576	15.976	-2.34517	0
9/2/2013	1	23.9	26.7	22.8	24.7	27.4	23.3	23.7	1	25.62192	12.1448	15.18608	-0.92192	1
9/3/2013	1	20.3	22.7	18.4	21.2	23.8	19.1	24.7	-3.5	24.38673	11.932	14.65584	-3.18673	0
9/4/2013	1	21.1	25	18.3	22.6	26.9	18.9	21.2	1.4	23.87701	11.2256	13.7856	-1.27701	0
9/5/2013	1	21.8	25.9	18.1	24.2	29	19.4	22.6	1.6	23.93614	11.0736	13.50048	0.26386	0
9/6/2013	1	23.1	27.8	19.7	25.4	31.1	20.8	24.2	1.2	24.29196	11.1696	13.69888	1.10804	2
9/7/2013	2	22.5	23.7	21.4	24.1	25.4	22.9	25.4	-1.3	24.18424	11.8448	14.01568	-0.08424	0
9/8/2013	2	23.8	27.5	22.2	25	29.2	22.6	24.1	0.9	24.33813	11.9816	14.29584	0.66187	0
9/9/2013	1	23.6	27.7	21.1	25.6	30.7	22.2	25	0.6	24.65761	12.1072	14.58528	0.94239	1
9/10/2013	1	24.4	28.6	20.9	26	30.9	22.4	25.6	0.4	25.02428	12.2048	14.80576	0.97572	2
9/11/2013	1	25	29.7	21.9	26.9	31.3	23.1	26	0.9	25.56005	12.496	14.96384	1.33995	1
9/12/2013	1	25.3	29.5	23	27.6	31.9	24.2	26.9	0.7	26.13518	12.8168	15.3768	1.46482	4
9/13/2013	1	26.4	31	23.1	28.7	34	25.1	27.6	1.1	26.90835	13.152	15.77344	1.79165	3
9/14/2013	2	26.5	30.7	24.1	28.7	32.6	25.4	28.7	0	27.45962	13.5992	16.2616	1.24038	5
9/15/2013	2	25.3	28.3	23	27	29.7	25.5	28.7	-1.7	27.37489	13.8648	16.61936	-0.37489	0
9/16/2013	1	21.1	24.9	17.1	25.5	29.3	21.5	27	-1.5	26.88221	13.6656	16.49184	-1.38221	0
9/17/2013	1	19.8	24.8	15.2	23.8	29.2	18.8	25.5	-1.7	26.06623	13.0936	16.03248	-2.26623	0
9/18/2013	1	21.2	27.3	15.3	24.3	29.6	18.4	23.8	0.5	25.59178	12.296	15.23488	-1.29178	1
9/19/2013	1	22.6	28.2	18.9	25.8	32.3	20.2	24.3	1.5	25.64924	11.932	14.6968	0.15076	1
9/20/2013	1	22.4	26.4	18.3	26.3	31.9	21.5	25.8	0.5	25.8246	12.0944	14.7056	0.4754	1
9/21/2013	2	24.6	29.7	20.2	26.9	32.7	22.6	26.3	0.6	26.10794	12.4984	14.93552	0.79206	1
9/22/2013	2	25.6	30	23.6	27.3	32.1	25.1	26.9	0.4	26.41812	12.8904	15.37872	0.88188	3
9/23/2013	2	24.9	29.2	22.2	26.7	31.1	23.4	27.3	-0.6	26.46641	13.1304	15.77232	0.23359	0
9/24/2013	1	23	27	19.4	26.3	31.3	22.2	26.7	-0.4	26.3914	13.1512	15.84432	-0.0914	0
9/25/2013	1	22.9	27.1	20.5	24.6	30.2	21.8	26.3	-1.7	25.88824	13.0264	15.78096	-1.28824	0
9/26/2013	1	18.9	22.7	16	23.3	27.3	20.8	24.6	-1.3	25.17774	12.5456	15.34112	-1.87774	0
9/27/2013	1	17.7	21.8	14.5	22.1	27.3	17.5	23.3	-1.2	24.34476	11.9624	14.69648	-2.24476	0
9/28/2013	2	20.6	25.8	15.3	24.4	31.3	18.2	22.1	2.3	24.36061	11.2968	13.98992	0.03939	0
9/29/2013	2	22.5	23.8	21.7	23.7	25.3	22.8	24.4	-0.7	24.15928	11.3984	13.91744	-0.45928	0
9/30/2013	1	21.6	22.7	20.4	22.5	24.1	20.6	23.7	-1.2	23.67276	11.4728	13.85872	-1.17276	0
10/1/2013	1	22.7	27	19	23.5	28.5	19.3	22.5	1	23.58308	11.4152	13.67824	-0.08308	0
10/2/2013	1	22.4	26.7	19.5	23.9	28.7	20.4	23.5	0.4	23.62243	11.3336	13.83216	0.27757	0
10/3/2013	1	20.6	23.2	17.5	22.6	26	19.9	23.9	-1.3	23.2998	11.42	13.84688	-0.6998	0
10/4/2013	1	18	21.2	15.3	22.4	27.3	17.4	22.6	-0.2	23.01207	11.352	13.656	-0.61207	0
10/5/2013	2	19.7	21	17.1	21.1	23.1	18.8	22.4	-1.3	22.46284	11.1552	13.5616	-1.36284	0
10/6/2013	2	23.3	28.2	20.2	25.1	29.9	20.6	21.1	4	23.18104	10.6968	13.14416	1.91896	0
10/7/2013	1	23.9	27.6	20.5	26.3	29.9	22	25.1	1.2	24.05735	11.2632	13.57744	2.24265	0
10/8/2013	1	23.4	24.3	22.6	25.1	27.2	23.5	26.3	-1.2	24.34115	11.9768	14.27056	0.75885	0
10/9/2013	1	22.7	24.2	21.6	23.7	25.2	21.6	25.1	-1.4	24.17223	12.4408	14.60144	-0.47223	0
10/10/2013	1	24.3	27.5	22.2	25.3	29.6	22.9	23.7	1.6	24.50573	12.1224	14.69264	0.79427	0
10/11/2013	1	21.7	25.1	17.9	24.3	28.4	21.6	25.3	-1	24.46191	12.0648	14.75792	-0.16191	0
10/12/2013	2	17.1	20.7	14.2	21	24.9	17.6	24.3	-3.3	23.51213	11.9416	14.51184	-2.51213	0
10/13/2013	2	16.5	21.4	12.4	20.3	26.1	14.9	21	-0.7	22.63595	11.3264	13.75328	-2.33595	0
10/14/2013	2	18.9	24.2	14.3	22.2	28.9	16.6	20.3	1.9	22.51849	10.5304	13.12112	-0.31849	0
10/15/2013	1	19.3	23.7	17	21.5	25.2	18.3	22.2	-0.7	22.25534	10.376	12.86432	-0.75534	0
10/16/2013	1	14.5	16.3	12.3	17.9	20.7	16.2	21.5	-3.6	21.01431	10.4504	12.6008	-3.11431	0
10/17/2013	1	13.6	16.8	11.7	18.1	21.4	15.1	17.9	0.2	20.13997	9.8616	11.94032	-2.03997	0
10/18/2013	1	15.5	20.2	12.7	18.5	23.6	15.1	18.1	0.4	19.62217	9.236	11.50928	-1.12217	0
10/19/2013	2	NA	NA	NA	19.2	22.9	16.3	18.5	0.7	19.4525	8.8872	11.0888	-0.2525	0
10/20/2013	2	NA	NA	NA	20.8	24.9	17.3	19.2	1.6	19.74909	9.1168	10.94976	1.05091	0
10/21/2013	1	NA	NA	NA	20.5	23.7	18.2	20.8	-0.3	19.89758	9.6	11.45344	0.60242	0
10/22/2013	1	NA	NA	NA	20.4	25.1	17.9	20.5	-0.1	20.02216	9.8856	11.78	0.37784	0
10/23/2013	1	NA	NA	NA	19.2	20.5	17.9	20.4	-1.2	19.79126	10.0224	11.98848	-0.59126	0
10/24/2013	1	NA	NA	NA	19.1	20	18.3	19.2	-0.1	19.56887	9.728	11.85792	-0.46887	0
10/25/2013	1	NA	NA	NA	18.3	19.7	17.2	19.1	-0.8	19.193	9.5032	11.6024	-0.893	0
10/26/2013	2	NA	NA	NA	18	21.1	14.9	18.3	-0.3	18.87997	9.1736	11.26256	-0.87997	0
10/27/2013	2	NA	NA	NA	16.4	22.1	11.9	18	-1.6	18.20449	8.9728	10.93888	-1.80449	0
10/28/2013	1	NA	NA	NA	16.4	22.8	11.1	16.4	0	17.70178	8.5024	10.45824	-1.30178	0
10/29/2013	1	NA	NA	NA	16.9	22.3	12.3	16.4	0.5	17.46066	8.208	10.08192	-0.56066	0
10/30/2013	1	NA	NA	NA	17.4	22.9	13.1	16.9	0.5	17.40052	8.1032	9.9464	-0.00052	0
10/31/2013	1	NA	NA	NA	16.6	21.6	12.6	17.4	-0.8	17.13896	8.2832	9.96256	-0.53896	0
4/1/2014	1	NA	NA	NA	15.2	22	9.5	NA	NA	NA	NA	NA	NA	0
4/2/2014	1	NA	NA	NA	16.6	22.1	11	15.2	1.4	NA	NA	NA	NA	0
4/3/2014	1	NA	NA	NA	15.4	21	11.8	16.6	-1.2	NA	NA	NA	NA	0
4/4/2014	1	NA	NA	NA	10.8	14.7	7.6	15.4	-4.6	NA	7.6816	NA	NA	0
4/5/2014	2	NA	NA	NA	9.5	11.4	6.7	10.8	-1.3	NA	6.7488	8.30528	NA	0
4/6/2014	2	NA	NA	NA	10.1	14	6.5	9.5	0.6	NA	5.5992	7.29904	NA	0
4/7/2014	1	NA	NA	NA	11.6	17.7	5.6	10.1	1.5	NA	4.9224	6.49936	NA	0
4/8/2014	1	NA	NA	NA	14	20.8	9.1	11.6	2.4	NA	5.152	6.25792	NA	0
4/9/2014	1	NA	NA	NA	15	21.7	8.3	14	1	NA	5.9488	6.9216	NA	0
4/10/2014	1	NA	NA	NA	15	21.1	10.3	15	0	13.61574	6.7248	7.75904	1.38426	0
4/11/2014	1	NA	NA	NA	15.9	21.9	10.2	15	0.9	14.22668	7.192	8.37984	1.67332	0
4/12/2014	2	NA	NA	NA	16.9	20.2	13.6	15.9	1	14.93492	7.5	8.9336	1.96508	0
4/13/2014	2	NA	NA	NA	14	17	12.1	16.9	-2.9	14.67041	7.844	9.38	-0.67041	0
4/14/2014	1	NA	NA	NA	14.5	20.4	9.5	14	0.5	14.67357	7.5392	9.0752	-0.17357	0
4/15/2014	1	NA	NA	NA	16.4	24.3	9.2	14.5	1.9	15.21805	7.3032	8.93136	1.18195	0
4/16/2014	1	NA	NA	NA	17.7	23.6	13.7	16.4	1.3	15.97068	7.392	9.12256	1.72932	0
4/17/2014	1	NA	NA	NA	17	23	13	17.7	-0.7	16.31201	8.02	9.4536	0.68799	0
4/18/2014	1	NA	NA	NA	16.1	19	13.8	17	-0.9	16.28342	8.3312	9.816	-0.18342	0
4/19/2014	2	NA	NA	NA	15.5	20.1	12.3	16.1	-0.6	16.08351	8.2056	9.88496	-0.58351	0
4/20/2014	2	NA	NA	NA	14.4	18.1	11.7	15.5	-1.1	15.63215	7.852	9.66448	-1.23215	0
4/21/2014	1	NA	NA	NA	16.6	21.4	14.1	14.4	2.2	15.89625	7.4208	9.1616	0.70375	0
4/22/2014	1	NA	NA	NA	16.1	19.4	13.2	16.6	-0.5	15.93954	7.608	9.25664	0.16046	0
4/23/2014	1	NA	NA	NA	16.3	23	10.4	16.1	0.2	16.06438	7.7192	9.3064	0.23562	0
4/24/2014	1	NA	NA	NA	18	24.9	10.7	16.3	1.7	16.61982	7.9608	9.43536	1.38018	0
4/25/2014	1	NA	NA	NA	18.7	24.5	13.3	18	0.7	17.19777	8.2688	9.96864	1.50223	0
4/26/2014	2	NA	NA	NA	19.1	24.3	14.3	18.7	0.4	17.71714	8.7064	10.35504	1.38286	0
4/27/2014	2	NA	NA	NA	19.5	24.8	15.5	19.1	0.4	18.21934	9.116	10.78512	1.28066	0
4/28/2014	1	NA	NA	NA	18.3	20.7	15.4	19.5	-1.2	18.26917	9.3496	11.1928	0.03083	0
4/29/2014	2	NA	NA	NA	17.7	20.4	15.7	18.3	-0.6	18.14778	9.2248	11.13968	-0.44778	0
4/30/2014	1	NA	NA	NA	16.5	19.3	14.7	17.7	-1.2	17.74091	8.964	10.91984	-1.24091	0
5/1/2014	1	15.6	20.1	12.8	17.2	21.5	13.2	16.5	0.7	17.60618	8.4744	10.4712	-0.40618	0
5/2/2014	1	16.4	20.2	11.8	19.7	26.2	13.4	17.2	2.5	18.2046	8.3456	10.21952	1.4954	0
5/3/2014	2	14.7	18.6	10	18.3	22.4	13.5	19.7	-1.4	18.25571	8.804	10.61648	0.04429	0
5/4/2014	2	13.8	19.3	8	17.7	25.4	11.7	18.3	-0.6	18.1054	9.0136	10.7032	-0.4054	0
5/5/2014	2	12.5	15	9.3	16.5	19.7	12.9	17.7	-1.2	17.65385	8.9896	10.75088	-1.15385	0
5/6/2014	2	11.3	15.4	8.2	15.1	20.8	10.8	16.5	-1.4	16.92903	8.4744	10.49168	-1.82903	0
5/7/2014	1	13.3	18.6	7	16.2	22.5	9.6	15.1	1.1	16.69409	7.9256	9.79952	-0.49409	0
5/8/2014	1	17.5	21.2	12.8	20.7	26.1	14.7	16.2	4.5	17.78071	7.768	9.58048	2.91929	0
5/9/2014	1	16.3	20.4	12.4	18.6	23.4	14.7	20.7	-2.1	18.00826	8.6648	10.3544	0.59174	0
5/10/2014	2	15.2	20.9	9.5	18.4	23.9	13.2	18.6	-0.2	18.13615	9.1056	10.65184	0.26385	0
5/11/2014	2	16.5	21.4	12	22.1	28.2	15.3	18.4	3.7	19.24416	9.3056	10.96448	2.85584	1
5/12/2014	1	17.4	19.8	14.9	19.5	22.9	15.9	22.1	-2.6	19.30897	9.7448	11.86448	0.19103	0
5/13/2014	1	18	23.6	13.8	20	26.2	14.6	19.5	0.5	19.51312	9.7912	11.69584	0.48688	3
5/14/2014	1	16.3	17.7	15.1	18.5	21.1	15.8	20	-1.5	19.25658	9.9488	11.83296	-0.75658	0
5/15/2014	1	18.1	21.5	15.6	19.6	24.4	16.5	18.5	1.1	19.38732	9.396	11.65904	0.21268	0
5/16/2014	1	16.8	21.7	14	21.6	27.7	15.7	19.6	2	20.05472	9.44	11.4368	1.54528	0
5/17/2014	2	16.8	22.2	13.9	21.1	27.4	17.2	21.6	-0.5	20.39376	9.824	11.872	0.70624	0
5/18/2014	2	15.7	21	10.3	21.7	29.8	15	21.1	0.6	20.75091	10.1848	12.0792	0.94909	0
5/19/2014	1	18.7	23.1	15.6	22.4	27.4	18.7	21.7	0.7	21.23475	10.4808	12.48784	1.16525	1
5/20/2014	1	17	18	15.8	18.6	21.8	17.1	22.4	-3.8	20.54316	10.6528	12.86464	-1.94316	0
5/21/2014	1	18.7	23.2	15.7	20.8	25.8	17.4	18.6	2.2	20.59395	10.0816	12.24224	0.20605	0
5/22/2014	1	19.1	24	14.9	20.4	25.8	16.3	20.8	-0.4	20.55454	10.0032	12.22528	-0.15454	2
5/23/2014	1	19.1	23.2	15.5	20.2	24.7	17.2	20.4	-0.2	20.46372	9.7888	12.08256	-0.26372	0
5/24/2014	2	20.5	25.7	15.5	22.5	29.3	17.4	20.2	2.3	21.05218	9.9664	11.87104	1.44782	1
5/25/2014	2	20.1	22.3	18.1	24.1	29	21.1	22.5	1.6	21.91364	10.3432	12.47312	2.18636	2
5/26/2014	1	19.6	24	14.6	23.1	26.2	20.2	24.1	-1	22.2457	11.0056	13.09456	0.8543	0
5/27/2014	1	17.8	22.6	14.2	22.3	27.8	16.9	23.1	-0.8	22.27559	11.356	13.42448	0.02441	1
5/28/2014	1	18.7	20.8	15.1	24.6	30.8	18.6	22.3	2.3	22.92567	11.2408	13.5448	1.67433	1
5/29/2014	1	22	26.9	18.6	24.3	29.9	20.3	24.6	-0.3	23.31245	11.4448	13.91264	0.98755	1
5/30/2014	1	22	26.1	18.5	24.6	30.6	21.2	24.3	0.3	23.72961	11.6504	14.01584	0.87039	16
5/31/2014	2	21	25.6	17.6	25.1	30.7	20.1	24.6	0.5	24.14652	11.9568	14.24032	0.95348	2
6/1/2014	2	20.4	24.2	16.2	24.9	30.3	20.6	25.1	-0.2	24.40348	12.0664	14.58544	0.49652	5
6/2/2014	1	19.1	22.2	16.2	22.4	26	19.4	24.9	-2.5	23.90419	12.1448	14.63312	-1.50419	2
6/3/2014	1	19.6	23.1	16.7	22	26.1	19.8	22.4	-0.4	23.39599	11.6768	14.19584	-1.39599	0
6/4/2014	1	20.6	24	18.5	22.7	26.9	20.4	22	0.7	23.19443	11.1712	13.74144	-0.49443	1
6/5/2014	1	20.6	25.2	18.4	21.8	26.7	19.6	22.7	-0.9	22.81015	10.9272	13.47696	-1.01015	1
6/6/2014	1	20.3	22.2	19.4	20.4	22	19.7	21.8	-1.4	22.15047	10.808	13.10176	-1.75047	0
6/7/2014	2	20.2	21.5	19.5	20.5	21.4	19.5	20.4	0.1	21.66236	10.4736	12.7264	-1.16236	1
6/8/2014	2	21.1	25	19.4	21.5	25.3	19.5	20.5	1	21.58322	10.1544	12.47888	-0.08322	0
6/9/2014	1	21.8	25.5	19.3	22.4	26.8	20	21.5	0.9	21.76985	10.1912	12.42352	0.63015	2
6/10/2014	1	22	25.6	20.6	22.6	26.6	21.1	22.4	0.2	21.9561	10.544	12.63296	0.6439	0
6/11/2014	1	21.8	25.2	20.2	22.1	26.3	20.5	22.6	-0.5	21.95765	10.856	12.9552	0.14235	0
6/12/2014	1	20.2	22.5	18.3	20.9	24.4	19.5	22.1	-1.2	21.65951	10.9032	13.1048	-0.75951	1
6/13/2014	1	20.6	24.8	17.5	22.4	27.1	18.4	20.9	1.5	21.8598	10.6088	12.90256	0.5402	1
6/14/2014	2	21.1	25.2	17.9	23.6	28.2	20	22.4	1.2	22.32999	10.6528	12.96704	1.27001	1
6/15/2014	2	21.1	24	18.5	23.8	28.3	20	23.6	0.2	22.74327	10.9792	13.24224	1.05673	2
6/16/2014	1	21.3	26	19.5	23.7	29.1	21	23.8	-0.1	23.0382	11.4032	13.54336	0.6618	0
6/17/2014	1	19.1	20.4	17.9	20.2	23.5	18.5	23.7	-3.5	22.28652	11.5688	13.86256	-2.08652	0
6/18/2014	1	18.9	20.9	17.5	19.6	22.1	18.1	20.2	-0.6	21.55401	10.8784	13.29504	-1.95401	0
6/19/2014	1	21.3	25.4	16.6	22.5	27.4	17	19.6	2.9	21.80456	10.1856	12.62272	0.69544	0
6/20/2014	1	22.8	26.9	20.3	23.8	28.5	21.1	22.5	1.3	22.34589	10.2216	12.64848	1.45411	0
6/21/2014	2	22.1	24.6	20.4	22.9	27	20.4	23.8	-0.9	22.50227	10.8688	12.93728	0.39773	0
6/22/2014	2	21.2	23	20.5	21.3	22.9	20.3	22.9	-1.6	22.1907	11.268	13.27504	-0.8907	0
6/23/2014	1	21.4	24.7	20.1	22.1	25.5	20.8	21.3	0.8	22.16291	10.9704	13.2744	-0.06291	0
6/24/2014	1	22	25.9	19.4	23.3	29.4	20.4	22.1	1.2	22.45861	10.7592	13.19632	0.84139	0
6/25/2014	1	22.2	25.8	19.5	23.5	28.1	20.5	23.3	0.2	22.72909	10.9224	13.26736	0.77091	0
6/26/2014	1	21.8	23.9	20.2	22.9	26.2	20.5	23.5	-0.6	22.76373	11.2568	13.43792	0.13627	0
6/27/2014	1	22.3	25.4	19.9	23	27.3	20.5	22.9	0.1	22.86235	11.3224	13.58544	0.13765	0
6/28/2014	2	23.4	27.5	20.8	24.2	28.2	21.8	23	1.2	23.27452	11.272	13.65792	0.92548	0
6/29/2014	2	21.5	25.2	18.8	25.7	30.7	21.1	24.2	1.5	23.95513	11.4512	13.8576	1.74487	0
6/30/2014	1	22.2	25.4	18.7	25	28.4	22.5	25.7	-0.7	24.24601	11.956	14.30096	0.75399	2
7/1/2014	1	23.6	27.1	20.3	25	30.1	21.5	25	0	24.47194	12.2096	14.5648	0.52806	1
7/2/2014	1	23.1	25.6	21.6	24.1	27.9	22	25	-0.9	24.41031	12.2896	14.76768	-0.31031	0
7/3/2014	1	23.6	27.2	21.4	24	27	21.7	24.1	-0.1	24.32688	12.02	14.65168	-0.32688	1
7/4/2014	1	22.6	24.2	21.2	23.3	24.9	21.9	24	-0.7	24.05632	11.856	14.416	-0.75632	0
7/5/2014	2	22.8	25.6	20.6	23.7	27	21.3	23.3	0.4	23.96504	11.5848	14.1448	-0.26504	0
7/6/2014	2	21.6	23.2	20.6	22.2	23.3	20.8	23.7	-1.5	23.49091	11.54	14.00784	-1.29091	0
7/7/2014	1	23.5	24.8	22.7	23.5	25.3	22.6	22.2	1.3	23.4998	11.2144	13.672	0.0002	0
7/8/2014	1	27.5	32	23.1	28.7	33.2	23	23.5	5.2	24.92836	11.2856	13.67152	3.77164	13
7/9/2014	1	25.7	27.5	24.7	28.4	30.9	26.3	28.7	-0.3	25.87811	12.3416	14.76848	2.52189	1
7/10/2014	1	24.9	26.3	23.7	26	29.1	24.2	28.4	-2.4	25.92321	13.28	15.55328	0.07679	0
7/11/2014	1	22.8	27	20.9	27.2	32.4	23.8	26	1.2	26.28818	13.4176	15.824	0.91182	3
7/12/2014	2	22.3	24.7	19.8	24.9	31.3	20.1	27.2	-2.3	25.93282	13.2352	16.17408	-1.03282	0
7/13/2014	2	25.2	27.9	22.2	26.9	30.1	22.2	24.9	2	26.22531	12.66	15.56816	0.67469	1
7/14/2014	1	24.6	27.9	23.2	25.1	28.6	23.4	26.9	-1.8	25.9522	12.8456	15.508	-0.8522	1
7/15/2014	1	25.3	28.7	23.3	26.2	30.7	23.7	25.1	1.1	26.04996	12.5112	15.29648	0.15004	1
7/16/2014	1	25.8	28	24	27.2	29.3	24.1	26.2	1	26.4179	12.6992	15.24896	0.7821	1
7/17/2014	1	26.7	30	23.5	27.5	32.3	24.1	27.2	0.3	26.75495	12.8448	15.59936	0.74505	5
7/18/2014	1	26.7	30.2	24.7	27.8	31.9	24.7	27.5	0.3	27.01861	13.2056	15.77584	0.78139	5
7/19/2014	2	26.8	29.8	24.8	28	32	25.7	27.8	0.2	27.27198	13.4416	16.12448	0.72802	4
7/20/2014	2	26.5	30.3	24.4	27.4	31	25.6	28	-0.6	27.3239	13.568	16.35328	0.0761	6
7/21/2014	1	26.7	30.7	24.6	27.8	31.6	25.5	27.4	0.4	27.45713	13.5184	16.3344	0.34287	8
7/22/2014	1	26.7	30.6	23.4	28.2	33.3	24.8	27.8	0.4	27.69571	13.528	16.37472	0.50429	10
7/23/2014	1	27.9	32	24.3	29.8	34.4	25.8	28.2	1.6	28.2878	13.5952	16.4624	1.5122	9
7/24/2014	1	28.6	31.9	26.4	30.6	34.3	28.1	29.8	0.8	28.96844	14.0304	16.83616	1.63156	11
7/25/2014	1	28.1	30	26.5	31.2	34.6	28.9	30.6	0.6	29.62133	14.4976	17.34432	1.57867	13
7/26/2014	2	27.9	31.2	26.1	31.2	35.6	28.1	31.2	0	30.08922	14.9504	17.83808	1.11078	16
7/27/2014	2	26.1	29.2	22.7	27.9	30.9	24.8	31.2	-3.3	29.51761	15.1488	18.20032	-1.61761	5
7/28/2014	1	24.9	28.4	22.1	26.8	30.8	23.7	27.9	-1.1	28.78861	14.5656	17.69904	-1.98861	4
7/29/2014	1	26.3	30.6	22.3	29	33.7	25.1	26.8	2.2	28.85729	13.8176	17.01248	0.14271	7
7/30/2014	1	27.4	32.5	24.6	29.9	37	25.6	29	0.9	29.16449	13.6592	16.85408	0.73551	16
7/31/2014	1	25.9	28	24.7	29.4	32.6	26.8	29.9	-0.5	29.24732	14.0504	16.90736	0.15268	4
8/1/2014	1	26	27.9	25.3	27.8	29.9	26	29.4	-1.6	28.86079	14.376	17.12032	-1.06079	6
8/2/2014	2	25.5	26.6	24.2	27.4	29.9	26.1	27.8	-0.4	28.44474	14.0912	17.0608	-1.04474	1
8/3/2014	2	26.2	27.5	25.4	27.4	30	25.5	27.4	0	28.12792	13.6912	16.75296	-0.72792	0
8/4/2014	1	26.4	28.9	25.7	27.9	31.3	25.8	27.4	0.5	28.02501	13.4224	16.43296	-0.12501	1
8/5/2014	1	26.2	29	25.2	26.5	28.5	25.2	27.9	-1.4	27.56217	13.4712	16.31792	-1.06217	1
8/6/2014	1	27.2	30.7	25.6	27.6	31.8	25.4	26.5	1.1	27.56824	13.2712	16.07696	0.03176	10
8/7/2014	1	27.1	30.5	24.8	28.3	32.6	25.2	27.6	0.7	27.78052	13.3312	16.13696	0.51948	7
8/8/2014	1	25.6	27.5	23.8	27.2	29.8	25.1	28.3	-1.1	27.60419	13.468	16.32496	-0.40419	2
8/9/2014	2	25	28.7	23.1	26.4	30.4	24.9	27.2	-0.8	27.24147	13.5008	16.2144	-0.84147	1
8/10/2014	2	23.7	24.7	22.5	24	25.5	22.3	26.4	-2.4	26.31729	13.2544	16.08064	-2.31729	0
8/11/2014	1	24.5	27.5	22.4	25	28.3	22.3	24	1	25.93386	12.5056	15.40352	-0.93386	2
8/12/2014	1	25	28.7	23	26.1	30.4	23.7	25	1.1	25.96075	12.2192	15.00448	0.13925	2
8/13/2014	1	25.6	29.8	22.5	27.4	32.4	24	26.1	1.3	26.33995	12.292	14.99536	1.06005	4
8/14/2014	1	26.6	28.7	25	28.2	29.6	27.1	27.4	0.8	26.83392	12.856	15.3136	1.36608	3
8/15/2014	1	25.8	27.3	24.4	25.9	29.3	24.4	28.2	-2.3	26.58007	13.3648	15.9248	-0.68007	0
8/16/2014	2	24.8	27.4	23.6	24.9	28	23.6	25.9	-1	26.10235	13.1992	15.87184	-1.20235	0
8/17/2014	2	26.1	29.9	24	26.3	30.1	24	24.9	1.4	26.12845	12.7336	15.53936	0.17155	1
8/18/2014	1	26.2	28.4	25.2	27.7	30.3	26.4	26.3	1.4	26.54901	12.5592	15.44688	1.15099	0
8/19/2014	1	25.8	27.7	25.1	26.6	29	25.2	27.7	-1.1	26.56504	12.9352	15.58736	0.03496	1
8/20/2014	1	25.5	27.9	23.6	26.6	30.6	23.6	26.6	0	26.60802	13.1184	15.66816	-0.00802	1
8/21/2014	1	26	28.8	24.8	27.8	32.5	26.3	26.6	1.2	26.95844	13.1216	15.81472	0.84156	1
8/22/2014	1	25.1	29.7	22.4	25.7	30	22.2	27.8	-2.1	26.62168	13.2208	16.05728	-0.92168	1
8/23/2014	1	25.8	29.8	23.2	27	31.8	24	25.7	1.3	26.71616	12.9928	15.71664	0.28384	3
8/24/2014	2	25.7	28.5	24.2	27.2	30.3	26	27	0.2	26.83065	13.0704	15.79424	0.36935	1
8/25/2014	1	26.4	28.4	25.2	28.1	30.7	25.9	27.2	0.9	27.19367	13.0496	15.89632	0.90633	0
8/26/2014	1	26.1	29.1	24.4	27.5	30.7	25.6	28.1	-0.6	27.30814	13.428	16.05968	0.19186	1
8/27/2014	1	25.2	29.1	22.9	26.1	29.3	24.4	27.5	-1.4	26.98723	13.4776	16.2424	-0.88723	1
8/28/2014	1	23.7	25.7	22.7	24.8	26.3	23.9	26.1	-1.3	26.37329	13.2168	16.00208	-1.57329	0
8/29/2014	1	21.8	24	20.7	22.4	24.3	21.2	24.8	-2.4	25.27189	12.656	15.53344	-2.87189	0
8/30/2014	2	23.3	27.5	20.5	24.4	29	21.1	22.4	2	25.0136	11.7888	14.6048	-0.6136	0
8/31/2014	2	23.7	27.1	21	24.9	28.8	21.5	24.4	0.5	24.946	11.6384	14.31104	-0.046	0
9/1/2014	1	24.7	29.3	22.3	25.3	30	23.3	24.9	0.4	25.03408	11.7512	14.29072	0.26592	0
9/2/2014	1	25.3	29.5	22.5	26.4	30.5	23.1	25.3	1.1	25.38617	12.1672	14.46096	1.01383	1
9/3/2014	1	25.4	28.5	23.7	26.9	30.8	24.3	26.4	0.5	25.78113	12.5152	15.01376	1.11887	0
9/4/2014	1	23.9	25.7	22.6	24.3	26.7	22.1	26.9	-2.6	25.34154	12.8424	15.39216	-1.04154	0
9/5/2014	1	24.4	28.2	21.7	25.5	29.9	21.9	24.3	1.2	25.35732	12.5432	15.13392	0.14268	0
9/6/2014	2	23.8	27.9	22.9	24.8	29.3	23.5	25.5	-0.7	25.19359	12.4312	15.13456	-0.39359	2
9/7/2014	2	25.1	29.4	22.9	25.7	29.9	23.2	24.8	0.9	25.33871	12.1504	14.90496	0.36129	3
9/8/2014	1	24.6	28.1	22	25.5	30	22.6	25.7	-0.2	25.42146	12.372	14.86032	0.07854	0
9/9/2014	1	23.8	27.6	20.3	25.3	29.4	21.7	25.5	-0.2	25.40115	12.3864	14.9976	-0.10115	0
9/10/2014	1	23.8	27.4	20.8	25.9	30.3	22.8	25.3	0.6	25.54557	12.4296	14.96912	0.35443	1
9/11/2014	1	23.2	27.5	19.3	25.2	29.6	22.7	25.9	-0.7	25.45322	12.492	15.12368	-0.25322	0
9/12/2014	1	20.2	24.3	18.4	23.8	27.9	20.8	25.2	-1.4	24.98388	12.4224	15.0336	-1.18388	1
9/13/2014	2	20.8	24.6	18.2	24.4	29.8	21.1	23.8	0.6	24.79757	12.1072	14.69792	-0.39757	0
9/14/2014	2	20.1	23.7	17.5	23.6	27.7	19.2	24.4	-0.8	24.47295	11.9136	14.56576	-0.87295	1
9/15/2014	2	22.4	26.4	18.8	24.6	28.8	21.4	23.6	1	24.49474	11.6704	14.25088	0.10526	1
9/16/2014	1	23.1	27	20.3	25.2	29.1	22.8	24.6	0.6	24.68575	11.8192	14.25632	0.51425	0
9/17/2014	1	21.7	25.9	18.8	24.8	29.8	21.3	25.2	-0.4	24.70416	11.9968	14.49536	0.09584	0
9/18/2014	1	19.5	21	18.1	23.5	25.5	22.1	24.8	-1.3	24.36092	12.1408	14.55744	-0.86092	0
9/19/2014	1	18	18.7	17	20.3	22.4	18	23.5	-3.2	23.22604	11.8936	14.41264	-2.92604	0
9/20/2014	2	17.7	21.3	16.2	19.4	23.5	16.7	20.3	-0.9	22.13356	10.9944	13.57488	-2.73356	0
9/21/2014	2	20.1	23.5	16.1	22	26.1	17.1	19.4	2.6	22.05681	10.136	12.67552	-0.05681	0
9/22/2014	1	22.2	26.6	19.8	23.9	28.4	20.6	22	1.9	22.54374	10.1024	12.5088	1.35626	0
9/23/2014	2	22.2	24.6	19.5	24.5	28.8	22.5	23.9	0.6	23.06047	10.7832	12.86192	1.43953	0
9/24/2014	1	23.6	25.1	22.1	25.2	27.8	22.5	24.5	0.7	23.64496	11.54	13.52656	1.55504	0
9/25/2014	1	22.4	26.5	19.7	23.1	27	21.2	25.2	-2.1	23.48189	12.0192	14.272	-0.38189	0
9/26/2014	1	20.9	25.3	18.2	22.8	26.7	20.4	23.1	-0.3	23.27106	11.788	14.23536	-0.47106	0
9/27/2014	2	22.2	26.8	18.1	23.2	27.8	19	22.8	0.4	23.23156	11.4816	13.9904	-0.03156	0
9/28/2014	2	22.2	26.4	19.6	23.5	27.4	20	23.2	0.3	23.30229	11.2448	13.82528	0.19771	0
9/29/2014	1	21.6	25.7	18.1	23.5	29	19.3	23.5	0	23.39594	11.3304	13.69584	0.10406	1
9/30/2014	1	21.1	22.9	18.1	22.7	24.8	18.5	23.5	-0.8	23.25544	11.4296	13.76432	-0.55544	0
10/1/2014	1	21.2	23.4	19.4	22.9	26	20.6	22.7	0.2	23.17348	11.308	13.68368	-0.27348	0
10/2/2014	1	22.1	24.6	20.5	22.7	25.5	20.3	22.9	-0.2	23.03314	11.22	13.6264	-0.33314	0
10/3/2014	1	20.8	24.4	18.1	22.4	26.1	18.8	22.7	-0.3	22.83905	11.1096	13.516	-0.43905	0
10/4/2014	2	19.1	23	17.2	21.8	25.5	19.4	22.4	-0.6	22.52113	11.0432	13.36768	-0.72113	0
10/5/2014	2	19	20.7	16.8	21.3	23.3	19.7	21.8	-0.5	22.17602	10.8496	13.19456	-0.87602	0
10/6/2014	1	17.8	20.7	14.6	20.3	23.4	18.2	21.3	-1	21.64927	10.6152	12.93968	-1.34927	0
10/7/2014	1	16.4	22	13.2	19.7	24.4	15.8	20.3	-0.6	21.09023	10.2584	12.55216	-1.39023	0
10/8/2014	1	17.1	22.4	12.4	19.3	25.4	13.8	19.7	-0.4	20.56401	9.9144	12.14672	-1.26401	0
10/9/2014	1	19.9	26	15.2	21.1	27	16.3	19.3	1.8	20.67406	9.6104	11.79152	0.42594	0
10/10/2014	1	21.5	25.5	18.2	23.2	29	18.9	21.1	2.1	21.34607	9.8296	11.90832	1.85393	0
10/11/2014	2	19.3	21.9	17.9	22.5	25.4	20.1	23.2	-0.7	21.64491	10.4864	12.50368	0.85509	0
10/12/2014	2	19.7	21.4	18.8	22.2	25.2	19.9	22.5	-0.3	21.78467	10.9128	12.88912	0.41533	0
10/13/2014	2	18.8	19.9	17.4	19.4	21.4	17.7	22.2	-2.8	21.11741	11.0096	13.17024	-1.71741	0
10/14/2014	1	15.7	19.6	12.1	18.4	21.5	15.6	19.4	-1	20.35729	10.312	12.68768	-1.95729	0
10/15/2014	1	14.1	18.8	11.1	17.1	21.9	13.9	18.4	-1.3	19.44453	9.6256	11.9296	-2.34453	0
10/16/2014	1	14.6	18.3	10.9	17.6	22.1	13	17.1	0.5	18.92348	8.8472	11.12048	-1.32348	0
10/17/2014	1	15.2	19.5	12.1	17.7	23.1	13.4	17.6	0.1	18.57515	8.6112	10.59776	-0.87515	0
10/18/2014	2	NA	NA	NA	17.5	23.5	12.4	17.7	-0.2	18.2685	8.5448	10.42896	-0.7685	0
10/19/2014	2	NA	NA	NA	19.2	26.6	12.9	17.5	1.7	18.48925	8.5848	10.33584	0.71075	0
10/20/2014	1	NA	NA	NA	21.6	26.4	17.6	19.2	2.4	19.28807	8.9056	10.70784	2.31193	0
10/21/2014	1	NA	NA	NA	22.1	25.6	19.4	21.6	0.5	20.02375	9.632	11.44448	2.07625	0
10/22/2014	1	NA	NA	NA	18.6	20.1	16.6	22.1	-3.5	19.60187	10.3336	12.1256	-1.00187	0
10/23/2014	1	NA	NA	NA	17.9	22.3	14.2	18.6	-0.7	19.13399	10.0208	11.98688	-1.23399	0
10/24/2014	1	NA	NA	NA	17	23.2	12.1	17.9	-0.9	18.55356	9.3848	11.59664	-1.55356	0
10/25/2014	2	NA	NA	NA	18.3	23.9	13.8	17	1.3	18.50234	8.6448	10.90784	-0.20234	0
10/26/2014	2	NA	NA	NA	19.8	24.8	15.9	18.3	1.5	18.87281	8.6712	10.57584	0.92719	0
10/27/2014	1	NA	NA	NA	18.2	22.2	15	19.8	-1.6	18.70204	9.064	10.89696	-0.50204	0
10/28/2014	1	NA	NA	NA	16.6	21.9	13.1	18.2	-1.6	18.13652	9.1504	10.8912	-1.53652	0
10/29/2014	1	NA	NA	NA	15.9	20.9	11.2	16.6	-0.7	17.5044	8.7664	10.64032	-1.6044	0
10/30/2014	1	NA	NA	NA	18	22.7	14.2	15.9	2.1	17.58822	8.1656	10.19312	0.41178	0
10/31/2014	1	NA	NA	NA	20.4	23.7	17.3	18	2.4	18.30697	8.2688	10.13248	2.09303	0
4/1/2015	1	NA	NA	NA	16.1	19.5	13.5	NA	NA	NA	NA	NA	NA	0
4/2/2015	1	NA	NA	NA	19.4	26.4	13	16.1	3.3	NA	NA	NA	NA	0
4/3/2015	1	NA	NA	NA	19.6	24.2	15.3	19.4	0.2	NA	NA	NA	NA	0
4/4/2015	2	NA	NA	NA	15.3	17.4	14.2	19.6	-4.3	NA	9.0848	NA	NA	0
4/5/2015	2	NA	NA	NA	16	20.7	14.6	15.3	0.7	NA	8.6792	10.32784	NA	0
4/6/2015	1	NA	NA	NA	14	15.4	12.3	16	-2	NA	8.1568	10.14336	NA	0
4/7/2015	1	NA	NA	NA	12.3	14	11	14	-1.7	NA	7.3184	9.32544	NA	0
4/8/2015	1	NA	NA	NA	11.9	17.1	8.9	12.3	-0.4	NA	6.748	8.31472	NA	0
4/9/2015	1	NA	NA	NA	12.2	16.9	7.5	11.9	0.3	NA	6.14	7.7784	NA	0
4/10/2015	1	NA	NA	NA	12.5	14.5	11.1	12.2	0.3	13.24162	5.9184	7.352	-0.74162	0
4/11/2015	2	NA	NA	NA	14.4	19.2	11.9	12.5	1.9	13.52475	5.9752	7.23472	0.87525	0
4/12/2015	2	NA	NA	NA	15.2	22.4	9.5	14.4	0.8	13.91159	6.4416	7.66016	1.28841	0
4/13/2015	1	NA	NA	NA	13.6	14.9	12.6	15.2	-1.6	13.75157	6.944	8.19328	-0.15157	0
4/14/2015	1	NA	NA	NA	12.5	16.9	9.3	13.6	-1.1	13.38545	6.9952	8.2752	-0.88545	0
4/15/2015	1	NA	NA	NA	13.9	19.5	8.7	12.5	1.4	13.49375	6.6216	8.09616	0.40625	0
4/16/2015	1	NA	NA	NA	18.1	22.6	13.3	13.9	4.2	14.76062	6.5208	8.07728	3.33938	0
4/17/2015	1	NA	NA	NA	15	19.1	11.9	18.1	-3.1	14.85876	7.444	8.83664	0.14124	0
4/18/2015	2	NA	NA	NA	16.1	23.8	10.2	15	1.1	15.24034	7.6752	8.9552	0.85966	0
4/19/2015	2	NA	NA	NA	19.4	22.1	15.9	16.1	3.3	16.42981	7.9368	9.36016	2.97019	0
4/20/2015	1	NA	NA	NA	15.4	20.4	12.3	19.4	-4	16.19614	8.376	10.22944	-0.79614	0
4/21/2015	1	NA	NA	NA	14.4	18.6	12.2	15.4	-1	15.72291	8.2448	9.7808	-1.32291	0
4/22/2015	1	NA	NA	NA	16.3	22.5	11.1	14.4	1.9	15.88924	7.8272	9.47584	0.41076	0
4/23/2015	1	NA	NA	NA	16.6	23.5	12.2	16.3	0.3	16.11547	7.5352	9.52176	0.48453	0
4/24/2015	1	NA	NA	NA	17.2	23.7	11.6	16.6	0.6	16.46226	7.7712	9.34816	0.73774	0
4/25/2015	2	NA	NA	NA	17	21.4	12.6	17.2	-0.2	16.6442	8.1824	9.65696	0.3558	0
4/26/2015	2	NA	NA	NA	19.2	26.6	11.4	17	2.2	17.33187	8.2768	9.94592	1.86813	0
4/27/2015	1	NA	NA	NA	19.9	27.3	14	19.2	0.7	18.07214	8.7616	10.46144	1.82786	0
4/28/2015	1	NA	NA	NA	20.6	24.8	17.4	19.9	0.7	18.79661	9.228	10.98928	1.80339	0
4/29/2015	2	NA	NA	NA	21.5	28.3	16.2	20.6	0.9	19.53616	9.7616	11.5024	1.96384	0
4/30/2015	1	NA	NA	NA	19.7	25.2	16	21.5	-1.8	19.63517	10.1432	12.10928	0.06483	0
5/1/2015	1	19.4	23.9	15.6	21.3	26.2	16.2	19.7	1.6	20.16342	10.0168	12.05456	1.13658	0
5/2/2015	2	20.1	24.7	16.9	21.9	26.4	17.6	21.3	0.6	20.69369	10.164	12.27344	1.20631	0
5/3/2015	2	18.8	20.2	16.9	19.9	21.6	17.3	21.9	-2	20.52743	10.3096	12.5112	-0.62743	0
5/4/2015	2	18.6	23.3	13.5	20.4	25	18.3	19.9	0.5	20.53542	10.2104	12.22768	-0.13542	2
5/5/2015	2	16.5	20.6	13.1	18.7	23.2	15.9	20.4	-1.7	20.07391	10.0672	12.24832	-1.37391	0
5/6/2015	1	15.2	18.7	11.6	17.5	22.6	13.6	18.7	-1.2	19.37368	9.5512	11.79376	-1.87368	0
5/7/2015	1	16.7	22	14.2	17.9	23.3	14.7	17.5	0.4	18.95943	9.1032	11.14096	-1.05943	0
5/8/2015	1	17.3	21.9	13	19.5	24.9	14	17.9	1.6	19.08757	8.7736	10.86256	0.41243	0
5/9/2015	2	17.7	21.9	14.9	18.8	23.6	15.4	19.5	-0.7	18.97674	9.004	10.91888	-0.17674	0
5/10/2015	2	18.2	22.8	15.3	19.1	24.2	16	18.8	0.3	19.00142	9.1712	10.9632	0.09858	0
5/11/2015	1	17.2	19.3	13.4	21.2	24.8	16.5	19.1	2.1	19.57939	9.324	11.15696	1.62061	0
5/12/2015	1	15.4	20.9	12.1	17.8	23.4	14.8	21.2	-3.4	19.05732	9.7024	11.6992	-1.25732	0
5/13/2015	1	16.6	20.4	13.7	22.3	27.8	16.7	17.8	4.5	19.94285	9.3968	11.32192	2.35715	2
5/14/2015	1	19.9	23.7	14.7	23.5	27.4	18.3	22.3	1.2	20.92033	10.0216	11.97744	2.57967	0
5/15/2015	1	22.2	25.9	20.7	22.9	28.6	20.5	23.5	-0.6	21.49647	10.5464	12.71728	1.40353	1
5/16/2015	2	17.1	20.2	14.9	17.9	20.8	14.8	22.9	-5	20.55409	11.1944	13.01712	-2.65409	0
5/17/2015	2	18.3	22.9	14.2	19.5	25.2	14.8	17.9	1.6	20.29714	10.252	12.53552	-0.79714	0
5/18/2015	1	18.9	21.6	16.9	20.2	22.1	18.2	19.5	0.7	20.28064	9.6952	12.1016	-0.08064	1
5/19/2015	1	19.9	24.3	17.1	20.3	26.1	17.3	20.2	0.1	20.30522	9.4512	11.79616	-0.00522	0
5/20/2015	1	17.6	22.5	14	19.6	23.6	16.2	20.3	-0.7	20.12591	9.788	11.62096	-0.52591	0
5/21/2015	1	16.7	20.5	13	19	24.3	14.4	19.6	-0.6	19.80069	9.7536	11.7504	-0.80069	0
5/22/2015	1	17.2	21.8	13	21.3	26.9	16.6	19	2.3	20.24117	9.5344	11.60288	1.05883	1
5/23/2015	2	17.6	19.8	15.4	20.8	24.7	18.7	21.3	-0.5	20.36893	9.8088	11.88752	0.43107	0
5/24/2015	2	19.3	24.3	16	21.4	26.4	17.7	20.8	0.6	20.61332	10	12.00704	0.78668	3
5/25/2015	1	19.7	23.6	15.9	21.9	27.5	17.4	21.4	0.5	20.93934	10.3344	12.28	0.96066	3
5/26/2015	1	20	25.4	15.5	23.2	29.5	17.6	21.9	1.3	21.60379	10.4664	12.64752	1.59621	4
5/27/2015	1	19.9	23.6	15.6	23.6	30.2	19.4	23.2	0.4	22.18299	10.8832	13.01312	1.41701	2
5/28/2015	1	19	22.4	16	23.9	27.2	20.8	23.6	0.3	22.68343	11.2352	13.42656	1.21657	1
5/29/2015	1	21.2	27.1	17.2	23.9	28.8	19.2	23.9	0	23.05072	11.5256	13.76816	0.84928	5
5/30/2015	2	19.8	20.9	18.5	21.6	23.4	19.8	23.9	-2.3	22.69447	11.6248	14.00048	-1.09447	0
5/31/2015	2	20.8	24.3	18.6	21.6	25.7	19.8	21.6	0	22.43987	11.2032	13.61984	-0.83987	0
6/1/2015	1	21.6	26	17.8	22.6	26.9	18.8	21.6	1	22.49894	10.8352	13.28256	0.10106	1
6/2/2015	1	22.5	26.8	20.1	23.4	27.5	21.2	22.6	0.8	22.77012	10.7408	13.18816	0.62988	0
6/3/2015	1	20.6	23.8	16.4	21.9	25.4	19	23.4	-1.5	22.54736	11.0608	13.27264	-0.64736	2
6/4/2015	1	18.9	23	15.5	22	27.2	17.3	21.9	0.1	22.40444	11.0168	13.22864	-0.40444	0
6/5/2015	1	16.6	17.3	15.5	18.1	22.2	15.6	22	-3.9	21.2041	10.8992	13.21344	-3.1041	0
6/6/2015	2	18.8	22.7	16.3	20.3	25	17.9	18.1	2.2	20.92304	9.9432	12.33936	-0.62304	1
6/7/2015	2	19.1	22.8	15.5	21.2	25.4	16.8	20.3	0.9	20.96094	9.772	12.01456	0.23906	1
6/8/2015	1	20	21.4	18.2	21.6	22.5	20.3	21.2	0.4	21.09945	9.8048	12.0576	0.50055	1
6/9/2015	1	20.9	22.9	19.5	21.1	23.6	19.9	21.6	-0.5	21.0931	10.3104	12.16384	0.0069	1
6/10/2015	1	21.7	24.5	18.3	22.4	26.1	18.7	21.1	1.3	21.44782	10.3896	12.46832	0.95218	1
6/11/2015	1	23.3	27.2	20.8	23.8	27	21.3	22.4	1.4	22.08315	10.6208	12.79168	1.71685	0
6/12/2015	1	24.8	28.8	21.8	25.5	30.9	23.1	23.8	1.7	23.01067	11.0448	13.25664	2.48933	2
6/13/2015	2	21.3	24.6	19.4	24.2	29	22	25.5	-1.3	23.3539	11.7752	13.93584	0.8461	0
6/14/2015	2	22.3	26.5	19.4	23.9	28.4	21.2	24.2	-0.3	23.52246	11.9664	14.26016	0.37754	0
6/15/2015	1	22.7	25.9	20.6	24.5	29.3	21.4	23.9	0.6	23.86313	11.916	14.35312	0.63687	0
6/16/2015	1	21.2	23.9	19.6	22.6	25.9	21	24.5	-1.9	23.5602	11.8216	14.4328	-0.9602	0
6/17/2015	1	20.7	23.6	18.7	21.9	24.8	19.8	22.6	-0.7	23.13187	11.4992	13.97728	-1.23187	0
6/18/2015	1	20.4	21	19.9	20.9	22	20.2	21.9	-1	22.53474	11.132	13.57936	-1.63474	0
6/19/2015	1	21.3	24.6	19.5	21.6	25	19.7	20.9	0.7	22.29496	10.5768	13.0856	-0.69496	0
6/20/2015	2	21.9	25.7	20.3	22.2	25.7	20.2	21.6	0.6	22.26734	10.4672	12.78144	-0.06734	0
6/21/2015	2	22	25.6	19.3	22.8	27	20.7	22.2	0.6	22.3947	10.5712	12.81376	0.4053	1
6/22/2015	1	20.5	23.4	18.5	22	25.5	20.2	22.8	-0.8	22.24525	10.8768	13.01696	-0.24525	0
6/23/2015	1	22.3	26.6	19.7	23.6	29.2	20.5	22	1.6	22.5944	10.8896	13.10144	1.0056	0
6/24/2015	1	22.7	24.6	21.6	23.5	25.9	22.3	23.6	-0.1	22.82781	11.1584	13.43168	0.67219	0
6/25/2015	1	23.7	26.5	21	24.9	28.5	21.8	23.5	1.4	23.37897	11.292	13.62672	1.52103	1
6/26/2015	1	24.3	27	21.1	26.3	30.3	23	24.9	1.4	24.19664	11.7608	14.0136	2.10336	1
6/27/2015	2	20.3	21.8	19.1	21	23	19.8	26.3	-5.3	23.34272	12.252	14.66864	-2.34272	1
6/28/2015	2	21.1	24.9	18.7	22.2	25.9	19.7	21	1.2	23.05853	11.5952	14.0016	-0.85853	1
6/29/2015	1	22.1	26.8	17.6	23.5	29.1	18.4	22.2	1.3	23.19952	11.1664	13.71616	0.30048	2
6/30/2015	1	22.1	23.3	21.1	23.5	25.7	21.7	23.5	0	23.29557	10.94	13.63312	0.20443	0
7/1/2015	1	21.8	24.2	19.3	22.7	25.7	20	23.5	-0.8	23.13736	11.3016	13.452	-0.43736	0
7/2/2015	1	21.7	26.3	18.6	22.8	27.7	19.2	22.7	0.1	23.05886	11.308	13.58128	-0.25886	1
7/3/2015	1	22.6	25.3	20.3	23.9	27.4	21.2	22.8	1.1	23.28438	11.2	13.6064	0.61562	0
7/4/2015	2	20.7	22.1	18.9	21.6	23.4	19.8	23.9	-2.3	22.81591	11.3336	13.74	-1.21591	0
7/5/2015	2	20.9	23.9	18.9	21.8	24.4	19.5	21.6	0.2	22.50799	11.0624	13.38688	-0.70799	0
7/6/2015	1	21.8	25.4	19.9	23	27.8	20.5	21.8	1.2	22.59476	10.8752	13.20992	0.40524	0
7/7/2015	1	22.7	25	20.6	23.2	26	20.8	23	0.2	22.7828	10.8528	13.30016	0.4172	0
7/8/2015	1	24	26.1	22.9	24.3	26.8	22.9	23.2	1.1	23.20981	11.1104	13.32224	1.09019	2
7/9/2015	1	25.7	30.6	22.8	25.9	31.3	22.9	24.3	1.6	23.94978	11.516	13.74832	1.95022	4
7/10/2015	1	25.5	30	22.5	25.8	30.7	23.1	25.9	-0.1	24.46713	12.0376	14.3928	1.33287	10
7/11/2015	2	25.4	28.6	24	26.8	31.8	24.7	25.8	1	25.13503	12.4144	14.79008	1.66497	6
7/12/2015	2	25.7	27.6	24	28.3	31.1	24.9	26.8	1.5	26.04035	12.8032	15.29152	2.25965	8
7/13/2015	1	24.8	26.8	23.5	26.9	29.5	24.7	28.3	-1.4	26.3058	13.2504	15.90256	0.5942	1
7/14/2015	1	24.6	27.1	22.8	26	28.4	24.1	26.9	-0.9	26.28238	13.3384	15.98032	-0.28238	5
7/15/2015	1	26.2	30.3	22.7	27.1	33.7	23.6	26	1.1	26.56663	13.1264	15.87072	0.53337	7
7/16/2015	1	22.5	25.4	19.7	23	25.9	20.3	27.1	-4.1	25.62692	13.0232	15.92112	-2.62692	1
7/17/2015	1	19.3	20.2	18.9	19.5	20.5	18.9	23	-3.5	23.96458	12.264	15.01856	-4.46458	0
7/18/2015	2	22.5	26.5	19	22.7	26.3	18.9	19.5	3.2	23.61062	11.0488	13.7112	-0.91062	3
7/19/2015	2	25.9	30.5	22.1	26.3	31.5	22.8	22.7	3.6	24.3244	10.604	13.37904	1.9756	8
7/20/2015	1	26.5	29.7	24.3	27.4	32	24.5	26.3	1.1	25.15552	11.388	13.7432	2.24448	3
7/21/2015	1	25.5	28.2	24.3	26.2	30.8	24.7	27.4	-1.2	25.42292	12.5936	14.5904	0.77708	1
7/22/2015	1	24.4	25.9	23.5	25.4	27.3	23.9	26.2	-0.8	25.37922	12.9904	15.31488	0.02078	1
7/23/2015	1	26.4	30	23.4	28.4	33.7	23.9	25.4	3	26.1946	12.7792	15.47232	2.2054	7
7/24/2015	1	26.6	29.9	24.2	29.8	34.1	25.9	28.4	1.4	27.19388	13.0976	15.90336	2.60612	10
7/25/2015	2	26.9	31.1	23.5	29.1	33.4	25.4	29.8	-0.7	27.72207	13.7552	16.43808	1.37793	9
7/26/2015	2	26.3	29.7	23.3	28.8	33.9	25.3	29.1	-0.3	28.0814	14.2232	16.82416	0.7186	10
7/27/2015	1	27.2	31	24.3	29.1	33.3	25.1	28.8	0.3	28.47445	14.2304	17.13856	0.62555	4
7/28/2015	1	27.5	30.3	25.8	29.7	33.6	27.3	29.1	0.6	28.88826	14.1528	17.20432	0.81174	9
7/29/2015	1	28.3	31.9	25.8	30.4	34.7	26.9	29.7	0.7	29.33981	14.2824	17.26224	1.06019	14
7/30/2015	1	28.4	32.5	25.6	29.9	34.6	27	30.4	-0.5	29.51988	14.5568	17.50592	0.38012	15
7/31/2015	1	28.1	32.1	25.4	29.4	34	26.5	29.9	-0.5	29.52985	14.6456	17.62544	-0.12985	16
8/1/2015	2	28.1	31.3	25.8	29.2	33.5	27	29.4	-0.2	29.4923	14.5552	17.59648	-0.2923	10
8/2/2015	2	27.7	32.4	25.2	29.1	33	26.8	29.2	-0.1	29.39803	14.3712	17.48416	-0.29803	12
8/3/2015	1	27.2	31.5	24.1	29	33.4	25.3	29.1	-0.1	29.28277	14.2552	17.31696	-0.28277	9
8/4/2015	1	27.4	31.6	24.4	29.4	33.8	26.3	29	0.4	29.31755	14.1936	17.20416	0.08245	11
8/5/2015	1	27.6	31.4	24.5	29.9	34.1	26.7	29.4	0.5	29.4853	14.2448	17.23488	0.4147	9
8/6/2015	1	28.2	33.1	24.9	31.2	35.5	27.3	29.9	1.3	29.96435	14.396	17.37584	1.23565	13
8/7/2015	1	27.6	32.7	24.5	31.3	35.8	28.2	31.2	0.1	30.33704	14.7872	17.7568	0.96296	10
8/8/2015	2	28.7	33.1	25.2	30.6	35.6	27.5	31.3	-0.7	30.40892	15.0792	18.08976	0.19108	17
8/9/2015	2	27.8	32.2	25	29.5	33.3	27.5	30.6	-1.1	30.16425	15.1216	18.18336	-0.66425	13
8/10/2015	1	27.2	30.9	23.8	29.9	35.4	26.4	29.5	0.4	30.10112	14.8024	17.99728	-0.20112	9
8/11/2015	1	26.7	31.8	23	29.6	34.6	25.9	29.9	-0.3	29.97428	14.6168	17.82192	-0.37428	3
8/12/2015	1	24.9	27.5	23.1	26.1	28.8	23.6	29.6	-3.5	28.91455	14.48	17.61344	-2.81455	0
8/13/2015	1	25.3	27.4	23.6	26.3	28.2	24.9	26.1	0.2	28.19062	13.7832	16.804	-1.89062	1
8/14/2015	1	25.5	29	22.9	27.1	32.7	23.8	26.3	0.8	27.8734	13.2248	16.28656	-0.7734	5
8/15/2015	2	26	29.6	22.6	27.5	32.8	23.7	27.1	0.4	27.74385	12.9688	15.99984	-0.24385	2
8/16/2015	2	25.7	29.9	23.2	27.3	33.3	24.7	27.5	-0.2	27.57626	13.2024	15.87504	-0.27626	2
8/17/2015	1	25.6	30.3	23.6	26.5	30.6	23.7	27.3	-0.8	27.23035	13.3288	16.02192	-0.73035	6
8/18/2015	1	26	30.5	22.6	27.4	31.9	23.9	26.5	0.9	27.23349	13.188	15.96304	0.16651	2
8/19/2015	1	25.5	27.5	24.1	26.8	28.2	25.5	27.4	-0.6	27.08421	13.2144	16.0304	-0.28421	2
8/20/2015	1	25.4	29.8	24	25.8	29	24.5	26.8	-1	26.69261	13.136	15.93152	-0.89261	0
8/21/2015	1	26	29.2	24.4	27.7	32.6	25.1	25.8	1.9	26.93336	12.9552	15.6688	0.76664	4
8/22/2015	2	25.9	29.5	22.6	27	30.6	24.8	27.7	-0.7	26.9626	13.0984	15.90416	0.0374	3
8/23/2015	2	25.6	30.2	21.7	27	31.9	23.4	27	0	26.98155	13.1344	15.87872	0.01845	0
8/24/2015	1	24.1	25.9	22.4	26.1	28.9	23.2	27	-0.9	26.7363	13.2656	15.90752	-0.6363	0
8/25/2015	1	22.8	24.2	21.8	23.6	25.3	22.3	26.1	-2.5	25.85931	12.996	15.83248	-2.25931	0
8/26/2015	1	23.3	27.7	20.7	24.3	29.2	21.2	23.6	0.7	25.40951	12.352	15.1168	-1.10951	1
8/27/2015	1	23.8	27.9	20.7	25.7	30.8	21.6	24.3	1.4	25.47566	11.9768	14.7416	0.22434	4
8/28/2015	1	23.9	27.5	21.5	25.5	30.7	23.2	25.7	-0.2	25.4574	12.0488	14.72144	0.0426	0
8/29/2015	2	23.1	24.2	22.2	24.4	26.2	23.1	25.5	-1.1	25.14763	12.3224	14.73904	-0.74763	0
8/30/2015	2	24.2	28.1	22.1	25	28.3	22.7	24.4	0.6	25.09835	12.2496	14.73792	-0.09835	1
8/31/2015	1	23.4	25	21.9	23.8	25	21.8	25	-1.2	24.70562	12.168	14.79968	-0.90562	0
9/1/2015	1	24.2	26.9	22.7	25.3	27.9	23.4	23.8	1.5	24.84014	11.8832	14.4944	0.45986	0
9/2/2015	1	23.4	26.7	20.9	24.7	28.9	22.1	25.3	-0.6	24.77335	12.068	14.56656	-0.07335	0
9/3/2015	1	24.1	28.7	21	24.9	29.2	21.6	24.7	0.2	24.79113	12.0344	14.5944	0.10887	1
9/4/2015	1	24.4	28.6	21.1	25.5	29.9	22.1	24.9	0.6	25.00258	12.1704	14.60752	0.49742	2
9/5/2015	2	22.5	26.2	19.8	24.2	30	20.5	25.5	-1.3	24.78982	12.2456	14.83632	-0.58982	0
9/6/2015	2	22	24.8	20.4	22.8	25.8	20.5	24.2	-1.4	24.22789	12.1072	14.63648	-1.42789	0
9/7/2015	1	22.3	26.1	20.4	23.7	27.9	21.5	22.8	0.9	24.06543	11.696	14.24576	-0.36543	0
9/8/2015	1	21.8	24	20.2	23.5	25.9	22.3	23.7	-0.2	23.90477	11.4856	14.0968	-0.40477	0
9/9/2015	1	21.2	22.4	20.5	22.3	23.4	20.8	23.5	-1.2	23.44689	11.4104	13.88848	-1.14689	1
9/10/2015	1	21.7	26	18.5	22.3	26.6	19.9	22.3	0	23.12523	11.2536	13.58832	-0.82523	0
9/11/2015	1	20.7	25.1	16.4	22.1	26.8	17.1	22.3	-0.2	22.81355	11.036	13.46288	-0.71355	0
9/12/2015	2	20.5	24	18.9	22.4	28.1	20.4	22.1	0.3	22.67472	10.8424	13.2488	-0.27472	0
9/13/2015	2	20.3	24.3	17.4	22.3	26.2	18.8	22.4	-0.1	22.54223	10.8704	13.15392	-0.24223	0
9/14/2015	1	19	21.9	16.5	21.5	26.2	17.6	22.3	-0.8	22.21568	10.8728	13.15632	-0.71568	0
9/15/2015	1	20.5	25.8	16.7	22.6	27.3	17.9	21.5	1.1	22.29616	10.7352	12.99824	0.30384	0
9/16/2015	1	20.3	21.5	18.9	21.3	23	20	22.6	-1.3	22.01422	10.8144	13.10816	-0.71422	0
9/17/2015	1	22	26	19.5	23	27.8	20.6	21.3	1.7	22.26485	10.628	12.91152	0.73515	0
9/18/2015	1	21.7	25.7	18.6	23.1	26.9	20.9	23	0.1	22.4797	10.9008	13.1024	0.6203	1
9/19/2015	2	20.4	24.1	17.5	22.2	26.5	18.5	23.1	-0.9	22.40471	11.0264	13.34064	-0.20471	0
9/20/2015	2	20.7	25.2	17	22.1	26.2	17.8	22.2	-0.1	22.32183	11.08	13.26112	-0.22183	0
9/21/2015	2	21.7	27.6	18.6	23	28.1	20.1	22.1	0.9	22.5122	10.9288	13.284	0.4878	1
9/22/2015	2	21.6	26.2	17.4	23.5	28.7	18.5	23	0.5	22.78674	10.9776	13.34304	0.71326	0
9/23/2015	2	22.2	25.4	19.4	24	29.4	20.7	23.5	0.5	23.12848	11.2088	13.48208	0.87152	0
9/24/2015	1	22.8	27.2	20.9	23.6	28.3	21.5	24	-0.4	23.27999	11.504	13.76704	0.32001	0
9/25/2015	1	22.9	26.8	21.5	23.6	27	21.6	23.6	0	23.37729	11.568	13.9232	0.22271	0
9/26/2015	2	22.6	27	21.1	23.7	27.2	22.1	23.6	0.1	23.49349	11.568	13.9744	0.20651	0
9/27/2015	2	23.1	26.9	20.5	24.3	28.5	21.9	23.7	0.6	23.72286	11.5368	13.9944	0.57714	0
9/28/2015	1	22.3	27.8	18.7	24.2	29.5	19.4	24.3	-0.1	23.86286	11.6728	14.08944	0.33714	0
9/29/2015	1	21.8	26.5	17.8	24.1	28.4	21.2	24.2	-0.1	23.95002	11.7616	14.17824	0.14998	1
9/30/2015	1	18.7	20	17.1	21	23.3	19.1	24.1	-3.1	23.15848	11.8024	14.22928	-2.15848	0
10/1/2015	1	22.2	26.2	18.8	23.5	29.2	19.4	21	2.5	23.25496	11.1536	13.64192	0.24504	0
10/2/2015	1	17.3	19.9	13.9	20.3	22.9	16.4	23.5	-3.2	22.43484	11.1448	13.62288	-2.13484	0
10/3/2015	2	18	23	13.3	20	25.8	14.8	20.3	-0.3	21.74138	10.508	12.97584	-1.74138	0
10/4/2015	2	18.8	24.3	15.2	20.7	26.2	16.7	20	0.7	21.42934	10.256	12.4064	-0.72934	0
10/5/2015	1	16.9	20.9	14.4	19.8	24.1	16.6	20.7	-0.9	20.9507	9.9384	12.3448	-1.1507	0
10/6/2015	1	17	21.6	13.5	19.2	24	14.7	19.8	-0.6	20.43099	9.832	11.91072	-1.23099	0
10/7/2015	1	17.1	22	12.9	19.2	24.9	13.6	19.2	0	20.04043	9.6576	11.7056	-0.84043	0
10/8/2015	1	16.7	21.3	13.5	18.7	23.2	14.8	19.2	-0.5	19.61583	9.4464	11.56608	-0.91583	0
10/9/2015	1	17.2	22.7	12.8	19.5	25.3	14.5	18.7	0.8	19.52557	9.2696	11.29712	-0.02557	0
10/10/2015	2	15.6	18.5	12.3	18.2	21.2	14.2	19.5	-1.3	19.13995	9.3496	11.31568	-0.93995	0
10/11/2015	2	15.2	17.1	13.1	18.4	20.8	16.2	18.2	0.2	18.87876	9.1536	11.11968	-0.47876	0
10/12/2015	2	15.1	18.9	13.3	18	21.3	15.3	18.4	-0.4	18.61736	9.088	11.00288	-0.61736	0
10/13/2015	1	15.1	18.9	12.3	17.9	22.1	14.4	18	-0.1	18.40108	8.8736	10.8704	-0.50108	0
10/14/2015	1	15.8	21.6	11	18	24.2	12.6	17.9	0.1	18.26034	8.8152	10.67888	-0.26034	0
10/15/2015	1	17	22.4	13.3	19	24.5	14.7	18	1	18.44483	8.768	10.65216	0.55517	0
10/16/2015	1	17.8	23.1	13.6	19.4	24.6	14.4	19	0.4	18.69909	8.9712	10.8144	0.70091	0
10/17/2015	2	NA	NA	NA	19.3	24.4	14.7	19.4	-0.1	18.85871	9.224	11.05696	0.44129	0
10/18/2015	2	NA	NA	NA	18.9	24.4	13.6	19.3	-0.4	18.87219	9.396	11.2392	0.02781	0
10/19/2015	1	NA	NA	NA	19.2	25.1	14.8	18.9	0.3	18.95466	9.3512	11.2968	0.24534	0
10/20/2015	1	NA	NA	NA	19.8	25.7	14.9	19.2	0.6	19.19817	9.3344	11.32096	0.60183	0
10/21/2015	1	NA	NA	NA	20.2	25.7	15.8	19.8	0.4	19.4855	9.4512	11.42752	0.7145	0
10/22/2015	1	NA	NA	NA	19.8	25.7	15.1	20.2	-0.4	19.59174	9.6656	11.60096	0.20826	0
10/23/2015	1	NA	NA	NA	19.5	25	14.8	19.8	-0.3	19.58835	9.7264	11.69248	-0.08835	0
10/24/2015	2	NA	NA	NA	19.7	25.2	14.9	19.5	0.2	19.63984	9.6536	11.68112	0.06016	0
10/25/2015	2	NA	NA	NA	18.9	22.5	15	19.7	-0.8	19.44362	9.5944	11.66288	-0.54362	0
10/26/2015	1	NA	NA	NA	18	22.8	12.9	18.9	-0.9	19.04508	9.428	11.45552	-1.04508	0
10/27/2015	1	NA	NA	NA	19	21.4	17	18	1	19.02931	9.1456	11.1424	-0.02931	0
10/28/2015	1	NA	NA	NA	16.4	19.2	13.6	19	-2.6	18.30409	9.0992	11.11648	-1.90409	0
10/29/2015	1	NA	NA	NA	16.1	21.1	11.3	16.4	-0.3	17.68311	8.624	10.55936	-1.58311	0
10/30/2015	1	NA	NA	NA	16.1	18.6	14.9	16.1	0	17.21795	8.276	10.1192	-1.11795	0
10/31/2015	2	NA	NA	NA	14.4	18.3	11.7	16.1	-1.7	16.40017	7.8952	9.8408	-2.00017	0
4/1/2016	1	NA	NA	NA	14.6	16.9	13.1	NA	NA	NA	NA	NA	NA	0
4/2/2016	2	NA	NA	NA	17.3	21.8	14.3	14.6	2.7	NA	NA	NA	NA	0
4/3/2016	2	NA	NA	NA	18.2	23.7	16.1	17.3	0.9	NA	NA	NA	NA	0
4/4/2016	1	NA	NA	NA	15	16.5	13.6	18.2	-3.2	NA	8.2768	NA	NA	0
4/5/2016	1	NA	NA	NA	15.1	19.9	11.6	15	0.1	NA	8.1264	9.62144	NA	0
4/6/2016	1	NA	NA	NA	15.9	20.6	11.1	15.1	0.8	NA	7.7496	9.52112	NA	0
4/7/2016	1	NA	NA	NA	18.5	24.1	14.1	15.9	2.6	NA	7.516	9.37968	NA	0
4/8/2016	1	NA	NA	NA	15.7	20.4	13	18.5	-2.8	NA	8.1768	9.7128	NA	0
4/9/2016	2	NA	NA	NA	17.2	23.3	12.9	15.7	1.5	NA	8.1352	9.68144	NA	0
4/10/2016	2	NA	NA	NA	16.8	22.4	14	17.2	-0.4	16.66842	8.32	9.94816	0.13158	0
4/11/2016	1	NA	NA	NA	14.2	17.9	10.6	16.8	-2.6	16.01286	8.1216	10.016	-1.81286	0
4/12/2016	1	NA	NA	NA	15.6	22.1	9.2	14.2	1.4	15.88201	7.7296	9.33728	-0.28201	0
4/13/2016	1	NA	NA	NA	17	20.5	14.9	15.6	1.4	16.16098	7.5424	9.30368	0.83902	0
4/14/2016	1	NA	NA	NA	17.5	21.5	15.6	17	0.5	16.54625	7.7136	9.43392	0.95375	0
4/15/2016	1	NA	NA	NA	16.8	21.6	13.6	17.5	-0.7	16.63518	8.2168	9.67088	0.16482	0
4/16/2016	2	NA	NA	NA	19	25.6	13.6	16.8	2.2	17.29851	8.336	9.93344	1.70149	0
4/17/2016	2	NA	NA	NA	17.5	20.8	13.6	19	-1.5	17.33861	8.728	10.4688	0.16139	0
4/18/2016	1	NA	NA	NA	15.2	17.6	12.1	17.5	-2.3	16.76865	8.6904	10.4824	-1.56865	0
4/19/2016	1	NA	NA	NA	15.3	21.6	10.6	15.2	0.1	16.35702	8.272	9.99232	-1.05702	0
4/20/2016	1	NA	NA	NA	16.6	22.8	9.7	15.3	1.3	16.41844	7.732	9.6776	0.18156	0
4/21/2016	1	NA	NA	NA	17.8	21.3	14.5	16.6	1.2	16.8292	7.7136	9.5056	0.9708	0
4/22/2016	1	NA	NA	NA	18.7	22.7	16.4	17.8	0.9	17.36237	8.1744	9.73088	1.33763	0
4/23/2016	2	NA	NA	NA	16.9	21.3	15.3	18.7	-1.8	17.23925	8.7128	10.27952	-0.33925	0
4/24/2016	2	NA	NA	NA	16.8	20.7	14.1	16.9	-0.1	17.11443	8.6504	10.35024	-0.31443	0
4/25/2016	1	NA	NA	NA	18	23.6	12.7	16.8	1.2	17.36334	8.4576	10.28032	0.63666	0
4/26/2016	1	NA	NA	NA	20.4	26.3	16.7	18	2.4	18.1816	8.4512	10.36608	2.2184	0
4/27/2016	1	NA	NA	NA	18.5	21	17.2	20.4	-1.9	18.27848	9.1104	10.84096	0.22152	0
4/28/2016	1	NA	NA	NA	15	17.7	13.3	18.5	-3.5	17.41209	9.268	10.98832	-2.41209	0
4/29/2016	2	NA	NA	NA	15.1	19.3	11.6	15	0.1	16.80032	8.5712	10.4144	-1.70032	0
4/30/2016	2	NA	NA	NA	18.2	24.5	11.5	15.1	3.1	17.18988	7.788	9.87696	1.01012	1
5/1/2016	2	18.3	22.8	13.4	20.2	26.4	14.9	18.2	2	18.01413	7.976	9.8704	2.18587	0
5/2/2016	1	18.8	23.3	14.8	21.5	27.1	16.5	20.2	1.3	18.96893	8.8848	10.4208	2.53107	0
5/3/2016	2	15.5	19.7	11.8	18.6	21.8	15.7	21.5	-2.9	18.89381	9.8616	11.40784	-0.29381	0
5/4/2016	2	15.2	19	12	21.4	27	15.8	18.6	2.8	19.61386	9.7456	11.60928	1.78614	1
5/5/2016	2	16.5	20.3	13.5	21.7	27.1	17.9	21.4	0.3	20.21156	10.008	12.07648	1.48844	0
5/6/2016	1	17.5	19.6	14.3	19.2	21.7	15.7	21.7	-2.5	19.92946	10.1448	12.3464	-0.72946	0
5/7/2016	2	19.1	23	15.6	19.8	23.1	16.7	19.2	0.6	19.91223	10.0512	11.95584	-0.11223	0
5/8/2016	2	17.2	20.8	13.9	20.8	27.1	15.7	19.8	1	20.22146	9.8096	12.00096	0.57854	2
5/9/2016	1	19	20.9	17.6	19	20.8	17.5	20.8	-1.8	19.95029	9.7856	12.00768	-0.95029	0
5/10/2016	1	19.1	22.6	15.7	19.4	24	15.6	19	0.4	19.82089	9.6624	11.62848	-0.42089	0
5/11/2016	1	15	19	11.9	15.5	19.1	12.7	19.4	-3.9	18.62141	9.5824	11.60992	-3.12141	0
5/12/2016	1	16	22.5	9.6	18.1	24.2	10.8	15.5	2.6	18.43987	8.636	10.76592	-0.33987	1
5/13/2016	1	18.4	22.4	15.5	20	24.4	16.9	18.1	1.9	18.86911	8.5832	10.5288	1.13089	0
5/14/2016	2	18.7	23	14.5	19.7	24.2	16.2	20	-0.3	19.06595	8.88	10.86656	0.63405	0
5/15/2016	2	21.9	25.4	18	24.2	30.3	18.8	19.7	4.5	20.4511	9.4568	11.044	3.7489	1
5/16/2016	1	15.9	22.2	11	17	25	12	24.2	-7.2	19.51326	10.552	12.40544	-2.51326	0
5/17/2016	1	15.5	20.3	9.9	17.8	24.8	10.4	17	0.8	19.03588	9.7936	11.8416	-1.23588	0
5/18/2016	1	17.1	22.9	10.3	19.3	25.1	12.4	17.8	1.5	19.08599	9.3776	11.39488	0.21401	0
5/19/2016	1	18.5	23.4	13.9	22	26.9	15.8	19.3	2.7	19.89272	8.884	11.36208	2.10728	0
5/20/2016	1	19.2	24.2	14.9	23.9	30	17.7	22	1.9	21.00697	9.7664	11.5072	2.89303	1
5/21/2016	2	20	24.7	16.7	21.8	26.3	18.8	23.9	-2.1	21.29774	10.7704	12.59312	0.50226	1
5/22/2016	2	20.1	25.5	15.3	21.3	26.3	17	21.8	-0.5	21.33989	11	12.97632	-0.03989	0
5/23/2016	1	20.2	25.6	17.3	23.8	29.1	18.5	21.3	2.5	22.03742	10.8072	13.06	1.76258	1
5/24/2016	1	20.3	23.9	16.7	24.2	29.6	20.5	23.8	0.4	22.66564	10.9584	13.40576	1.53436	0
5/25/2016	1	21.7	27.6	19.5	22.1	27.7	19.6	24.2	-2.1	22.48934	11.3744	13.60672	-0.38934	0
5/26/2016	1	21.2	24.3	18.8	23.6	27.4	21.1	22.1	1.5	22.86768	11.3384	13.51952	0.73232	0
5/27/2016	1	20.7	25	18	23.2	26.4	20.9	23.6	-0.4	23.02537	11.3536	13.79072	0.17463	0
5/28/2016	2	19.2	21.5	15.9	20.2	22.9	16.1	23.2	-3	22.29265	11.2448	13.72288	-2.09265	1
5/29/2016	2	20	20.8	19.5	20.4	21	19.6	20.2	0.2	21.77321	10.7728	13.03584	-1.37321	0
5/30/2016	1	21.2	24.8	17.3	22.1	26.5	17.9	20.4	1.7	21.83593	10.2816	12.69824	0.26407	0
5/31/2016	1	19.9	25.4	14.4	23.8	30.6	16.5	22.1	1.7	22.37939	10.2696	12.64528	1.42061	1
6/1/2016	1	19.1	23.3	16.1	21.8	25.7	18.6	23.8	-2	22.23323	10.9072	12.97568	-0.43323	0
6/2/2016	1	18.2	22.3	14	20.4	24.9	15.9	21.8	-1.4	21.70606	10.9968	13.08576	-1.30606	0
6/3/2016	1	19.1	23.7	14.5	21.9	27.9	16.5	20.4	1.5	21.72729	10.6144	12.87744	0.17271	1
6/4/2016	2	18.3	19.7	17.3	19.9	22.9	17.9	21.9	-2	21.21728	10.4344	12.87152	-1.31728	0
6/5/2016	2	19.4	21.9	18.1	20.1	22.8	18.2	19.9	0.2	20.87745	10.0952	12.32752	-0.77745	0
6/6/2016	1	21.4	24.5	18.8	22.3	25.6	18.9	20.1	2.2	21.24056	10.0072	12.09616	1.05944	2
6/7/2016	1	22.5	26	20.4	23.4	27.1	20.8	22.3	1.1	21.85108	10.2232	12.46576	1.54892	1
6/8/2016	1	22.4	26.2	20.6	23.4	26.9	21.4	23.4	0	22.29814	10.8208	12.85856	1.10186	1
6/9/2016	1	22.5	26.7	20.2	23.4	28.4	21	23.4	0	22.60534	11.2784	13.33664	0.79466	0
6/10/2016	1	23.5	27.5	19.8	24.3	28.7	21	23.4	0.9	23.05833	11.4192	13.70272	1.24167	1
6/11/2016	2	24.5	28.7	22	26.5	30.8	23.1	24.3	2.2	24.02616	11.5992	13.99536	2.47384	4
6/12/2016	2	22.7	24.5	21.2	23.9	26.3	21.7	26.5	-2.6	24.03838	12.1832	14.57936	-0.13838	0
6/13/2016	1	23.2	26.9	21.4	23.4	27.4	21.7	23.9	-0.5	23.88966	12.1304	14.52656	-0.48966	1
6/14/2016	1	23.3	27.1	21	24	27.7	21.9	23.4	0.6	23.97198	11.896	14.38432	0.02802	1
6/15/2016	1	24	28.2	20.7	25.3	29	21.6	24	1.3	24.38941	11.6032	14.3168	0.91059	4
6/16/2016	1	22.5	25	20	24.5	27.4	21.7	25.3	-0.8	24.44712	11.8952	14.34256	0.05288	0
6/17/2016	1	22.1	25.7	19.5	24.1	28.5	21.2	24.5	-0.4	24.36476	12.02	14.41616	-0.26476	1
6/18/2016	2	23.3	27.9	19.3	25	29.4	20.4	24.1	0.9	24.55291	11.9784	14.436	0.44709	1
6/19/2016	2	25.1	28.4	22	26.1	32	22.6	25	1.1	24.99559	11.992	14.58272	1.10441	1
6/20/2016	1	24.7	27.5	22.8	25.6	28.3	23.2	26.1	-0.5	25.17172	12.3048	14.8136	0.42828	1
6/21/2016	1	24.8	27.9	22.5	25.4	29.5	22.6	25.6	-0.2	25.21758	12.496	14.96384	0.18242	1
6/22/2016	1	23.7	25.1	22.5	24	26.6	22.5	25.4	-1.4	24.89808	12.5168	15.0768	-0.89808	0
6/23/2016	1	23.8	28.2	22.2	24	28.2	22.7	24	0	24.66925	12.1408	14.81344	-0.66925	2
6/24/2016	1	25.4	27.9	22.4	27.4	30.8	22.6	24	3.4	25.43289	11.8912	14.51264	1.96711	0
6/25/2016	2	20.2	23.1	18	23	26.3	20.5	27.4	-4.4	24.76202	12.392	14.99296	-1.76202	0
6/26/2016	2	21.7	25.2	18.4	24.4	28.7	20.3	23	1.4	24.66534	12.056	14.5136	-0.26534	0
6/27/2016	1	19.5	22.7	17.4	20.8	25.2	17.4	24.4	-3.6	23.60406	12.0672	14.5248	-2.80406	1
6/28/2016	1	20.6	22.1	18.5	21	23.4	18.7	20.8	0.2	22.86601	11.008	13.81376	-1.86601	0
6/29/2016	1	23.1	25.6	21.4	23.3	26.2	21.3	21	2.3	22.94399	10.6512	13.0064	0.35601	0
6/30/2016	1	24.5	27.4	22.6	25	28.2	22.6	23.3	1.7	23.4779	10.6824	13.18096	1.5221	1
7/1/2016	1	25.6	29.4	22.4	27.8	33.3	23.5	25	2.8	24.64783	11.416	13.54592	3.15217	1
7/2/2016	2	27.2	30	25.1	30.3	33.8	28.3	27.8	2.5	26.21885	12.5424	14.6928	4.08115	6
7/3/2016	2	27.4	30.2	25.8	30	33.6	28.3	30.3	-0.3	27.29301	13.708	16.09392	2.70699	12
7/4/2016	1	27.8	31.3	25.7	30.7	35.4	27.7	30	0.7	28.23352	14.4064	16.9664	2.46648	10
7/5/2016	1	27.6	31.2	24.7	30.4	35.3	26.5	30.7	-0.3	28.90044	14.8184	17.66512	1.49956	15
7/6/2016	1	27.6	31.7	24.8	29.8	34.4	26.5	30.4	-0.6	29.20758	14.832	17.93472	0.59242	11
7/7/2016	1	27.1	31.8	24	28.1	32.2	25.5	29.8	-1.7	29.01057	14.7536	17.8256	-0.91057	12
7/8/2016	1	24.1	26.1	22.8	24.9	27.6	22.9	28.1	-3.2	27.97819	14.2792	17.42288	-3.07819	1
7/9/2016	2	25.9	30.7	23.3	26.2	30	23.6	24.9	1.3	27.54735	13.2904	16.40336	-1.34735	3
7/10/2016	2	26.7	30.4	24.8	27.1	30.5	25.3	26.2	0.9	27.45676	12.8208	15.87232	-0.35676	6
7/11/2016	1	26.5	28.9	25.5	27.2	29.7	25.6	27.1	0.1	27.38132	12.7992	15.67664	-0.18132	3
7/12/2016	1	27	30.2	25.3	28.3	33.4	25.6	27.2	1.1	27.59739	13.1296	15.67936	0.70261	4
7/13/2016	1	26.3	28.3	24.5	27.2	29.9	24.8	28.3	-1.1	27.45633	13.4808	16.16368	-0.25633	2
7/14/2016	1	26.6	29.2	23.8	28	32.3	25.3	27.2	0.8	27.5645	13.4496	16.22464	0.4355	8
7/15/2016	1	24.6	28.4	22.1	26.1	30	24.2	28	-1.9	27.1228	13.5744	16.35968	-1.0228	6
7/16/2016	2	26.3	31	21.7	28.2	34.3	23.9	26.1	2.1	27.38584	13.1816	16.07952	0.81416	6
7/17/2016	2	25.6	28.8	23.3	27.2	30.8	25.2	28.2	-1	27.32518	13.4	16.18528	-0.12518	6
7/18/2016	2	25.7	30.1	22.7	27.1	31.4	23.9	27.2	-0.1	27.29443	13.2928	16.16	-0.19443	6
7/19/2016	1	26.2	30.2	23.4	27.4	31.5	24.6	27.1	0.3	27.33783	13.3816	16.05424	0.06217	5
7/20/2016	1	26.1	29.9	23.8	27.3	31.6	25.3	27.4	-0.1	27.33046	13.2976	16.18528	-0.03046	5
7/21/2016	1	25.5	29.3	22.7	26.7	30.9	24.4	27.3	-0.6	27.15786	13.3128	16.09808	-0.45786	4
7/22/2016	1	24.8	28.4	22	26.2	30.6	23.6	26.7	-0.5	26.87821	13.2152	15.99024	-0.67821	2
7/23/2016	2	26.1	30.9	21.9	27.9	32.7	23.4	26.2	1.7	27.15652	13.0064	15.81216	0.74348	5
7/24/2016	2	27.2	31.8	24.6	29.4	33.5	26.7	27.9	1.5	27.7658	13.1896	15.98512	1.6342	10
7/25/2016	1	27.5	31.1	24.9	29.3	33.4	27	29.4	-0.1	28.21158	13.6976	16.43168	1.08842	7
7/26/2016	1	26.6	30.7	24.5	28.7	33.6	25.6	29.3	-0.6	28.34676	14.1352	16.81808	0.35324	2
7/27/2016	1	27.1	31.2	24.1	29.5	34.7	25.8	28.7	0.8	28.68048	14.1912	17.04816	0.81952	5
7/28/2016	1	27.8	31.9	24.8	30.2	35.3	26.8	29.5	0.7	29.12109	14.2424	17.25296	1.07891	13
7/29/2016	1	28.1	32.8	25.1	30.7	35.8	27.1	30.2	0.5	29.57995	14.4336	17.43392	1.12005	14
7/30/2016	2	28.1	31.6	25.7	30.4	35.4	27.6	30.7	-0.3	29.83627	14.748	17.68688	0.56373	6
7/31/2016	2	28.3	32.6	25.2	30.5	35.5	27	30.4	0.1	30.0605	14.8576	17.8784	0.4395	13
8/1/2016	1	28.4	32	25.4	30.7	36.2	27.5	30.5	0.2	30.28743	14.8936	17.98608	0.41257	7
8/2/2016	1	28.4	33.1	25.7	30.4	35.4	27.7	30.7	-0.3	30.34956	14.9112	18.05488	0.05044	10
8/3/2016	1	27.8	32.6	24.9	29.9	34.6	27.5	30.4	-0.5	30.23761	14.896	18.00896	-0.33761	7
8/4/2016	1	28.2	33.2	25.1	30.3	36.1	27.1	29.9	0.4	30.26703	14.7736	17.8968	0.03297	11
8/5/2016	1	28	33.1	25.2	29.5	35.4	26.7	30.3	-0.8	30.07533	14.7352	17.87888	-0.57533	5
8/6/2016	2	27.1	33.3	24.1	28.7	36.6	24.7	29.5	-0.8	29.70258	14.5752	17.68816	-1.00258	5
8/7/2016	2	28	32.7	24.6	29.8	36.5	25.3	28.7	1.1	29.72305	14.3384	17.40016	0.07695	5
8/8/2016	1	28.7	32.3	25.8	30.3	35.1	27.2	29.8	0.5	29.86987	14.328	17.43072	0.43013	10
8/9/2016	1	28.6	32.6	25.6	30.1	34.6	27.4	30.3	-0.2	29.92661	14.5016	17.5224	0.17339	17
8/10/2016	1	27.6	31.9	24.1	30	35.4	27	30.1	-0.1	29.93945	14.6824	17.62128	0.06055	4
8/11/2016	2	27.2	31.8	23.9	30.6	35.5	26.6	30	0.6	30.11219	14.6944	17.74592	0.48781	8
8/12/2016	1	27.8	32.3	24	31	36.3	26.8	30.6	0.4	30.3539	14.7728	17.87552	0.6461	8
8/13/2016	2	28.7	33.7	25.1	31.3	36.6	27.6	31	0.3	30.62135	14.936	18.01824	0.67865	11
8/14/2016	2	28.7	32.5	26.1	31.4	36.1	28.2	31.3	0.1	30.84079	15.1368	18.2088	0.55921	9
8/15/2016	1	28.8	33.1	25.5	31.3	35.9	27.7	31.4	-0.1	30.98516	15.256	18.38944	0.31484	12
8/16/2016	1	27.7	31.8	26	29.7	34.1	27.2	31.3	-1.6	30.65954	15.2904	18.4648	-0.95954	3
8/17/2016	1	27.7	31.6	25.2	29.9	34.4	27.4	29.7	0.2	30.46072	14.9672	18.17232	-0.56072	10
8/18/2016	1	28.1	33.5	24.3	30.2	35.5	26.5	29.9	0.3	30.39073	14.7384	17.95376	-0.19073	7
8/19/2016	1	28.6	32.2	26.1	30.7	34.6	28	30.2	0.5	30.48001	14.6256	17.83072	0.21999	20
8/20/2016	2	28.2	31.6	25.8	29.8	34	27.7	30.7	-0.9	30.29825	14.7992	17.84048	-0.49825	8
8/21/2016	2	28.2	32.2	25	29.9	34.6	26.7	29.8	0.1	30.18423	14.7376	17.79936	-0.28423	3
8/22/2016	1	28.5	32.1	26	29.9	34.3	27.5	29.9	0	30.09506	14.6776	17.77008	-0.19506	6
8/23/2016	1	27	31.2	23.9	29.5	35	26.5	29.9	-0.4	29.9149	14.5784	17.72208	-0.4149	7
8/24/2016	1	27.1	32.2	23.2	29.7	34.9	25.3	29.5	0.2	29.8362	14.5112	17.56272	-0.1362	5
8/25/2016	1	27.6	32.6	24.9	30.6	37	27.4	29.7	0.9	30.02835	14.4872	17.54896	0.57165	2
8/26/2016	1	26.9	31.1	24	28.8	34.1	25.8	30.6	-1.8	29.69302	14.648	17.70976	-0.89302	4
8/27/2016	2	24.8	28.6	23.2	26.9	31.2	25.3	28.8	-1.9	28.91817	14.4576	17.4784	-2.01817	0
8/28/2016	2	23.5	25.7	21.3	24.7	27.9	21.9	26.9	-2.2	27.73537	13.9048	16.94608	-3.03537	0
8/29/2016	1	20.8	22.3	18.8	22.4	25.9	20	24.7	-2.3	26.22184	12.9304	16.06384	-3.82184	1
8/30/2016	1	21.3	24.6	18.4	23.9	28.3	18.8	22.4	1.5	25.53347	11.8752	14.82432	-1.63347	0
8/31/2016	1	21.7	24	18.7	26.7	30.3	23.3	23.9	2.8	25.79926	11.5256	14.28016	0.90074	0
9/1/2016	1	23.3	24.8	22.1	25.7	27.8	24	26.7	-1	25.71857	12.0312	14.56048	-0.01857	0
9/2/2016	1	22.9	23.7	21.8	24	25	23.1	25.7	-1.7	25.19434	12.4712	14.76496	-1.19434	0
9/3/2016	2	24.8	27.2	22.9	25.9	28.6	23.1	24	1.9	25.33091	12.3296	14.77696	0.56909	1
9/4/2016	2	25	27.3	23.8	26.6	29.2	24.5	25.9	0.7	25.61333	12.3096	15.04368	0.98667	0
9/5/2016	1	25.8	30.6	23.6	26.7	30.9	24	26.6	0.1	25.87237	12.536	15.16768	0.82763	1
9/6/2016	1	26.3	31	24	27	31.5	24.7	26.7	0.3	26.17077	12.9112	15.3688	0.82923	3
9/7/2016	1	25.9	30.2	21.4	26.5	30.4	21.9	27	-0.5	26.28089	13.0768	15.72896	0.21911	3
9/8/2016	1	23.8	28	20.3	24.7	28.8	20.9	26.5	-1.8	25.89424	13.0376	15.76144	-1.19424	0
9/9/2016	1	24	28.1	21.3	25.8	30.5	22.2	24.7	1.1	25.89408	12.636	15.37008	-0.09408	0
9/10/2016	2	24.3	27.9	20.6	26.1	30.2	22.3	25.8	0.3	25.94055	12.504	15.2688	0.15945	1
9/11/2016	2	25.2	28.8	22.2	26.6	30.4	23.5	26.1	0.5	26.12598	12.5096	15.2232	0.47402	1
9/12/2016	1	21.9	24.5	20.5	22.5	26.5	20.7	26.6	-4.1	25.15115	12.7984	15.32768	-2.65115	0
9/13/2016	1	23.8	27.7	21.5	24.7	28.6	22.1	22.5	2.2	25.0167	12.0968	14.73872	-0.3167	0
9/14/2016	1	23.7	26.2	22.6	24.9	27.3	23.5	24.7	0.2	24.96388	11.9448	14.61744	-0.06388	0
9/15/2016	1	24.5	29.2	22.6	25.5	29.5	23.3	24.9	0.6	25.08955	11.812	14.53584	0.41045	1
9/16/2016	1	25	29.8	22.1	26.2	30.3	23.6	25.5	0.7	25.37173	12.2456	14.5496	0.82827	2
9/17/2016	2	25.6	28.9	23.6	27.8	33	24.9	26.2	1.6	26.0284	12.5072	15.03648	1.7716	2
9/18/2016	2	24.5	27.2	23.7	24.7	26.9	23.6	27.8	-3.1	25.6784	13.016	15.56576	-0.9784	0
9/19/2016	2	23	24.6	20.8	23.2	25.1	21.2	24.7	-1.5	24.99164	12.7416	15.3528	-1.79164	1
9/20/2016	1	19.8	21.1	17.5	21.8	22.7	20.5	23.2	-1.4	24.09488	12.1504	14.83328	-2.29488	0
9/21/2016	1	20.6	24.6	17.8	22.9	26.8	20	21.8	1.1	23.73201	11.2336	14.08032	-0.83201	0
9/22/2016	2	21.6	23.6	19.4	22.7	25.3	20.1	22.9	-0.2	23.4627	11.0376	13.56688	-0.7627	0
9/23/2016	1	23.2	27.4	20.6	23.9	28.1	21.3	22.7	1.2	23.56753	10.9944	13.37008	0.33247	0
9/24/2016	2	23.4	28.1	20.6	24.5	28.8	21.7	23.9	0.6	23.80802	11.3432	13.57552	0.69198	1
9/25/2016	2	23.9	27.1	21.6	25.1	28.5	22.1	24.5	0.6	24.14322	11.6296	13.97456	0.95678	1
9/26/2016	1	25.9	30.2	23.3	27.6	32	23.9	25.1	2.5	25.07218	11.9992	14.32368	2.52782	1
9/27/2016	1	25.9	30	22.6	27.7	32.4	24	27.6	0.1	25.76324	12.672	15.11936	1.93676	2
9/28/2016	1	24.7	25.3	23.6	25	25.7	23.7	27.7	-2.7	25.56604	13.1688	15.6776	-0.56604	0
9/29/2016	1	22.4	24	20.7	22.6	24.1	21.2	25	-2.4	24.77678	12.9648	15.53504	-2.17678	0
9/30/2016	1	23.2	27	21	23.4	27.4	21.1	22.6	0.8	24.43481	12.0656	14.89184	-1.03481	0
10/1/2016	2	24	29.1	22.3	24.3	28.8	22.5	23.4	0.9	24.41748	11.496	14.33248	-0.11748	1
10/2/2016	2	25.8	30.9	23	26	31.1	23	24.3	1.7	24.87729	11.4968	14.0568	1.12271	6
10/3/2016	1	25.9	29.9	24.2	27.2	32.8	24.3	26	1.2	25.53212	12.0832	14.39744	1.66788	0
10/4/2016	1	24.9	27.4	23.7	27	29.7	25	27.2	-0.2	25.95134	12.7104	15.10656	1.04866	0
10/5/2016	1	24.3	27.1	22.1	26.3	30	23.1	27	-0.7	26.05878	13.08	15.56832	0.24122	0
10/6/2016	1	22.8	27	19.4	24	27.9	21.4	26.3	-2.3	25.4696	13.0616	15.724	-1.4696	0
10/7/2016	1	21.4	24.8	18.8	23.8	27.9	20.8	24	-0.2	24.97905	12.464	15.24928	-1.17905	0
10/8/2016	2	22.9	25.3	20.4	24.3	27.8	20.6	23.8	0.5	24.79105	11.9664	14.7312	-0.49105	0
10/9/2016	2	18.8	23.3	15.7	20.6	24.6	18.1	24.3	-3.7	23.66084	11.74	14.43312	-3.06084	0
10/10/2016	2	17	21.7	14.7	19.6	24.2	16	20.6	-1	22.54157	11.0544	13.512	-2.94157	0
10/11/2016	1	17.3	22.4	14.7	19.5	23.9	16.4	19.6	-0.1	21.67785	10.3264	12.76352	-2.17785	0
10/12/2016	1	18.3	23.6	15.7	20.4	24.7	17.4	19.5	0.9	21.26845	9.6728	12.16112	-0.86845	0
10/13/2016	1	15.9	17.7	15	19.5	21.2	17.9	20.4	-0.9	20.70251	9.7088	11.81824	-1.20251	0
10/14/2016	1	17.2	21.2	15.3	19.9	24.6	17	19.5	0.4	20.39886	9.66	11.66704	-0.49886	0
10/15/2016	2	NA	NA	NA	19.8	25.2	14.1	19.9	-0.1	20.15666	9.7112	11.708	-0.35666	0
10/16/2016	2	NA	NA	NA	19.8	22.7	16.8	19.8	0	20.00814	9.64	11.72896	-0.20814	0
10/17/2016	1	NA	NA	NA	22.5	26.8	19.9	19.8	2.7	20.6478	9.6752	11.672	1.8522	0
10/18/2016	1	NA	NA	NA	22.6	26.9	19.9	22.5	0.1	21.14007	10.2024	12.24016	1.45993	0
10/19/2016	1	NA	NA	NA	21.8	24	20.6	22.6	-0.8	21.32953	10.6544	12.68192	0.47047	0
10/20/2016	1	NA	NA	NA	21.2	24.8	18.1	21.8	-0.6	21.31618	10.856	12.88352	-0.11618	0
10/21/2016	1	NA	NA	NA	19.8	21.3	18.5	21.2	-1.4	20.92061	10.6208	12.9248	-1.12061	0
10/22/2016	2	NA	NA	NA	19.1	20.6	17.6	19.8	-0.7	20.42404	10.1424	12.45664	-1.32404	0
10/23/2016	2	NA	NA	NA	19.5	22.6	18	19.1	0.4	20.18058	9.7016	11.93392	-0.68058	0
10/24/2016	1	NA	NA	NA	18.6	23.5	15.8	19.5	-0.9	19.74726	9.4904	11.66128	-1.14726	0
10/25/2016	1	NA	NA	NA	21	24.3	16.9	18.6	2.4	20.09291	9.2848	11.31232	0.90709	0
10/26/2016	1	NA	NA	NA	21.3	24.8	18.6	21	0.3	20.43042	9.672	11.62784	0.86958	0
10/27/2016	1	NA	NA	NA	20.3	23.9	17	21.3	-1	20.36749	10.0008	11.9976	-0.06749	0
10/28/2016	1	NA	NA	NA	20	24.6	17.2	20.3	-0.3	20.2369	10.156	12.06064	-0.2369	0
10/29/2016	2	NA	NA	NA	18.6	22	15.9	20	-1.4	19.76406	9.9744	12.1248	-1.16406	0
10/30/2016	2	NA	NA	NA	16.9	21.4	13.9	18.6	-1.7	18.95361	9.5184	11.69952	-2.05361	0
10/31/2016	1	NA	NA	NA	15.6	18	13.8	16.9	-1.3	18.01548	8.916	10.99472	-2.41548	0
4/1/2017	2	9.616667	14.2	6.4	10.8	15.4	6.8	NA	NA	NA	NA	NA	NA	0
4/2/2017	2	8.9	12.5	6.2	10.2	14.7	7.4	10.8	-0.6	NA	NA	NA	NA	0
4/3/2017	1	9.8375	14.9	4.9	12.2	19.1	5.8	10.2	2	NA	NA	NA	NA	0
4/4/2017	1	12.308333	18.6	6.9	14.7	22.1	8.8	12.2	2.5	NA	5.4544	NA	NA	0
4/5/2017	1	14.058333	16.3	11.1	17.8	20.8	13.9	14.7	3.1	NA	6.1976	7.30352	NA	0
4/6/2017	1	15.8875	17.1	14.5	18	19.3	16.7	17.8	0.2	NA	7.4736	8.51808	NA	0
4/7/2017	1	17.2625	19.1	15.7	17.3	19.4	15.9	18	-0.7	NA	8.3296	9.57888	NA	0
4/8/2017	2	17.7625	22	15.5	17.6	23.6	15.6	17.3	0.3	NA	8.6184	10.12368	NA	0
4/9/2017	2	15.233333	19.1	12.4	16.1	19.7	14.1	17.6	-1.5	NA	8.592	10.41472	NA	0
4/10/2017	1	12.575	13.4	11.6	13.3	14.6	12.1	16.1	-2.8	15.5166	8.2504	10.0936	-2.2166	0
4/11/2017	1	12.545833	14.4	9.9	13.1	14.6	10.1	13.3	-0.2	14.90976	7.4888	9.26032	-1.80976	0
4/12/2017	1	12.9625	18.7	9.3	13.7	19.1	10	13.1	0.6	14.63647	6.8088	8.61104	-0.93647	0
4/13/2017	1	11.866667	16.6	7.6	14.9	20.8	8.9	13.7	1.2	14.74097	6.5384	8.18704	0.15903	0
4/14/2017	1	13.05	16.8	8.7	18	24.1	11	14.9	3.1	15.6425	6.8488	8.21072	2.3575	0
4/15/2017	2	17.708333	20.9	14.1	20	25.4	15.9	18	2	16.81916	7.7376	9.07904	3.18084	0
4/16/2017	2	19.4125	24.4	16.7	19.4	24.4	16.6	20	-0.6	17.51732	8.7872	10.19008	1.88268	0
4/17/2017	1	18.9875	20.6	16.2	19.9	22.6	16.5	19.4	0.5	18.17886	9.384	10.90976	1.72114	0
4/18/2017	1	17.141667	22	13.6	18.6	24.1	13.9	19.9	-1.3	18.30281	9.644	11.4872	0.29719	0
4/19/2017	1	12.741667	16.8	10	16.5	20.4	13.9	18.6	-2.1	17.83301	9.3872	11.4352	-1.33301	0
4/20/2017	1	12.5125	15	10	15.6	19	13	16.5	-0.9	17.27454	8.8232	10.80976	-1.67454	0
4/21/2017	1	14.666667	18.5	11.5	16.6	21	12.7	15.6	1	17.14227	8.1408	10.17856	-0.54227	0
4/22/2017	2	14.420833	18.9	10.4	16.4	20.5	13.1	16.6	-0.2	16.98177	7.928	9.83264	-0.58177	0
4/23/2017	2	12.6125	17.1	8.2	15.5	21.6	9.9	16.4	-0.9	16.59915	7.9328	9.6224	-1.09915	0
4/24/2017	1	14.304167	20.7	8.4	18.3	24.2	11.7	15.5	2.8	17.05118	7.8488	9.44624	1.24882	0
4/25/2017	1	16.2875	20	12.1	19.9	24	16.1	18.3	1.6	17.80047	8.2392	9.93904	2.09953	0
4/26/2017	1	15.85	17.6	14.7	16.7	21	14.9	19.9	-3.2	17.47546	8.892	10.57136	-0.77546	0
4/27/2017	1	14.6875	18	10.5	16.1	19.5	12.8	16.7	-0.6	17.06371	8.8664	10.4536	-0.96371	0
4/28/2017	1	12.845833	17.4	8.6	17.4	23.7	10.5	16.1	1.3	17.13673	8.4392	10.31312	0.26327	0
4/29/2017	2	16.3375	20.4	12.7	19.9	25.1	15.7	17.4	2.5	17.90894	8.1936	10.23136	1.99106	0
4/30/2017	2	17.558333	22.2	14.3	21.9	28.2	16.6	19.9	2	19.0423	8.8248	10.53488	2.8577	0
5/1/2017	1	17.333333	22.5	13.8	19.4	24.4	16.4	21.9	-2.5	19.17291	9.7912	11.43984	0.22709	0
5/2/2017	1	16.733333	20.8	13.7	18.7	25.3	14.5	19.4	-0.7	19.07818	9.9312	11.71296	-0.37818	0
5/3/2017	2	17.608333	23.8	14.9	19.4	25.6	16.8	18.7	0.7	19.21362	9.6472	11.68496	0.18638	1
5/4/2017	2	19.641667	23.6	15.8	22	27.8	16.9	19.4	2.6	19.99581	9.3552	11.59776	2.00419	0
5/5/2017	2	21.0375	26	18.3	22.2	27.4	19.4	22	0.2	20.60643	9.8976	11.88416	1.59357	1
5/6/2017	2	18.870833	23.1	13.2	20.3	23.2	17.5	22.2	-1.9	20.57245	10.4432	12.35808	-0.27245	0
5/7/2017	2	14.879167	19.9	12.2	20.9	26.2	16.8	20.3	0.6	20.72109	10.428	12.41456	0.17891	1
5/8/2017	1	15.820833	20	12.3	21.1	27.3	15.8	20.9	0.2	20.86897	10.2696	12.5224	0.23103	0
5/9/2017	1	15.7	18	14.3	17.4	20.9	15	21.1	-3.7	19.92252	10.1624	12.43568	-2.52252	0
5/10/2017	1	16.675	19.8	13.9	18.6	21.5	15.5	17.4	1.2	19.53121	9.5312	11.60992	-0.93121	0
5/11/2017	1	19.1625	23.3	13.8	22.6	29.5	15.4	18.6	4	20.38132	9.2048	11.34496	2.21868	0
5/12/2017	1	18.454167	20.3	17	19.6	22.3	17.3	22.6	-3	20.18715	9.7232	11.88384	-0.58715	0
5/13/2017	2	19.058333	22.8	17	19.4	23	17.1	19.6	-0.2	19.97976	9.9168	11.69856	-0.57976	0
5/14/2017	2	17.466667	22.8	13.3	21.1	25.3	17.2	19.4	1.7	20.26322	9.9088	11.81344	0.83678	0
5/15/2017	1	15.195833	18.7	13.1	19.6	24.1	16.6	21.1	-1.5	20.05472	9.8328	12.14704	-0.45472	0
5/16/2017	1	15.858333	20.5	11.9	18.2	21.8	14.7	19.6	-1.4	19.53877	9.7792	11.78624	-1.33877	0
5/17/2017	1	17.654167	21.5	14.7	19.3	23.9	16.5	18.2	1.1	19.45508	9.4768	11.46336	-0.15508	0
5/18/2017	1	18.2625	22.1	14.3	20.6	26	15.7	19.3	1.3	19.75025	9.2808	11.44144	0.84975	1
5/19/2017	1	19.058333	24.5	14.1	22.3	28.3	16.4	20.6	1.7	20.48568	9.5376	11.54464	1.81432	0
5/20/2017	2	18.391667	23.6	15.4	22.5	29.4	17.7	22.3	0.2	21.06705	10.2264	12.09008	1.43295	0
5/21/2017	2	19.033333	24	15.2	22.3	27.9	18.8	22.5	-0.2	21.388	10.7048	12.68112	0.912	1
5/22/2017	1	19.45	24.2	15.2	22.6	28.1	17.4	22.3	0.3	21.74629	10.9144	13.02384	0.85371	1
5/23/2017	1	20.479167	25	16.7	23	27.8	19.3	22.6	0.4	22.12337	10.968	13.25152	0.87663	1
5/24/2017	1	20.183333	21.8	18.9	20.8	22.4	20.1	23	-2.2	21.7708	11.0704	13.3744	-0.9708	0
5/25/2017	1	21.304167	25.1	17.3	22.1	26	19.5	20.8	1.3	21.89	10.7328	13.01632	0.21	2
5/26/2017	1	17.75	21	14.5	19.9	23.2	16.8	22.1	-2.2	21.38777	10.692	13.00624	-1.48777	1
5/27/2017	2	17.345833	21.6	12.5	19.7	24.8	14.3	19.9	-0.2	20.94828	10.1784	12.5336	-1.24828	0
5/28/2017	2	18.8625	23.2	13.5	21.6	27.1	15.7	19.7	1.9	21.13298	9.9528	12.08272	0.46702	4
5/29/2017	1	19.883333	24.2	16.7	24.6	31	18.9	21.6	3	22.07632	10.0192	12.28224	2.52368	1
5/30/2017	1	21.104167	26.1	17	25	30.2	20.7	24.6	0.4	22.8791	10.8976	12.93536	2.1209	0
5/31/2017	1	21.4875	25.8	19.5	23.7	28.3	21.5	25	-1.3	23.11357	11.7008	13.71808	0.58643	2
6/1/2017	1	22.329167	26	19.2	25.2	29.2	21.2	23.7	1.5	23.69706	11.8888	14.10064	1.50294	1
6/2/2017	1	20.058333	23.8	15.8	22.1	26.3	19	25.2	-3.1	23.26459	12.032	14.55104	-1.16459	1
6/3/2017	2	19.0125	23.7	13.7	21.9	27.4	17.2	22.1	-0.2	22.91934	11.4856	14.0456	-1.01934	0
6/4/2017	2	19.266667	24	15	22.6	28.2	18	21.9	0.7	22.8417	11.1416	13.56848	-0.2417	4
6/5/2017	1	18.4875	23.6	13.7	22.1	27.8	18.1	22.6	-0.5	22.67485	10.8528	13.43328	-0.57485	0
6/6/2017	1	18.8625	22.8	15.6	22.4	27	19.3	22.1	0.3	22.6375	10.8392	13.10224	-0.2375	0
6/7/2017	1	19.1125	22	17	21	23.1	18.2	22.4	-1.4	22.19827	10.9088	13.15136	-1.19827	0
6/8/2017	1	19.525	23.5	16.4	21.5	25.6	18.7	21	0.5	21.97403	10.6128	12.92704	-0.47403	0
6/9/2017	1	19.629167	26.1	15	22.5	28.1	16.7	21.5	1	22.08014	10.5272	12.79024	0.41986	0
6/10/2017	2	20.8875	25.6	16.2	23.7	29.6	18.9	22.5	1.2	22.50693	10.628	12.92176	1.19307	1
6/11/2017	2	20.716667	25.6	18.3	21.6	25.5	19.2	23.7	-2.1	22.22123	11.092	13.2424	-0.62123	0
6/12/2017	1	17.866667	20.1	16.2	21	24.9	18.4	21.6	-0.6	21.88518	10.992	13.1936	-0.88518	1
6/13/2017	1	18.433333	23.1	14.8	20.3	24.8	15.9	21	-0.7	21.44675	10.6896	12.9936	-1.14675	0
6/14/2017	1	19.141667	24.4	14.2	21.8	26.9	16.2	20.3	1.5	21.52943	10.1848	12.61168	0.27057	0
6/15/2017	1	20.5625	26.7	15.1	23.7	29.7	17.9	21.8	1.9	22.1221	10.296	12.50784	1.5779	3
6/16/2017	1	21.258333	26.2	17.4	23	28	19.8	23.7	-0.7	22.3612	10.8264	12.9768	0.6388	0
6/17/2017	2	21.016667	25.5	17.6	22.6	27.8	19.4	23	-0.4	22.44489	11.1824	13.26112	0.15511	0
6/18/2017	2	21.6875	26.4	17.9	23	28.7	19.1	22.6	0.4	22.61063	11.2336	13.46592	0.38937	1
6/19/2017	1	22.5875	26.8	18.1	25.5	32	20	23	2.5	23.41087	11.16	13.58688	2.08913	0
6/20/2017	1	21.0625	23.2	19.9	23.7	27.8	20.1	25.5	-1.8	23.48705	11.6728	14.028	0.21295	0
6/21/2017	1	21.3625	24.8	19.9	22.4	25.6	20.1	23.7	-1.3	23.21103	11.764	14.07824	-0.81103	0
6/22/2017	1	21.883333	25.1	19.6	23.7	28	20.9	22.4	1.3	23.37492	11.536	13.8912	0.32508	0
6/23/2017	1	23.416667	27.6	19.9	25.2	30.3	21	23.7	1.5	23.91942	11.3576	13.9688	1.28058	2
6/24/2017	2	23.158333	25.4	22.1	23.8	26.4	22.3	25.2	-1.4	23.91393	11.6992	14.12608	-0.11393	0
6/25/2017	2	22.941667	24.5	22.2	23.1	24.9	22.2	23.8	-0.7	23.69169	11.8256	14.11936	-0.59169	0
6/26/2017	1	23.2375	27.1	21.9	24	27.9	22.2	23.1	0.9	23.78591	11.6536	14.08048	0.21409	0
6/27/2017	1	23.245833	28.1	21.4	24	28.5	21.9	24	0	23.8605	11.5424	14.12288	0.1395	0
6/28/2017	1	23.979167	29.3	20.7	24.4	28.6	20.7	24	0.4	24.02083	11.5968	14.03392	0.37917	1
6/29/2017	1	24.295833	28.2	22.9	24.4	28	23.2	24.4	0	24.10644	11.792	14.15744	0.29356	0
6/30/2017	1	26.479167	30.1	23.2	27.9	33.2	23.3	24.4	3.5	25.16049	11.856	14.3136	2.73951	8
7/1/2017	2	26.920833	29.9	24.5	28.9	32.6	25.3	27.9	1	26.23017	12.6072	15.0648	2.66983	16
7/2/2017	2	27.066667	30.7	25	30.2	34.2	26.9	28.9	1.3	27.36053	13.3672	15.86576	2.83947	11
7/3/2017	1	26.958333	29.7	24.7	30.5	33.8	28.2	30.2	0.3	28.25653	14.2352	16.73376	2.24347	9
7/4/2017	1	26.458333	29.8	24.5	28.2	31.7	24.4	30.5	-2.3	28.29878	14.6312	17.48816	-0.09878	1
7/5/2017	1	26.891667	30.8	24.8	27.9	31.1	26	28.2	-0.3	28.25605	14.3856	17.34496	-0.35605	2
7/6/2017	1	23.625	24.8	22.4	24.1	27.1	22.8	27.9	-3.8	27.16234	13.996	17.08848	-3.06234	0
7/7/2017	1	25.333333	27.7	23.6	26.1	28.6	23.8	24.1	2	26.90972	12.8936	16.0168	-0.80972	1
7/8/2017	2	27.283333	30.9	25.1	29.5	33.8	26.2	26.1	3.4	27.65842	12.6472	15.53488	1.84158	9
7/9/2017	2	26.775	30.4	25.2	28.6	32.2	25.6	29.5	-0.9	27.96105	13.1608	16.01776	0.63895	3
7/10/2017	1	26.916667	29	25.4	29.5	31.7	27.2	28.6	0.9	28.3873	13.7808	16.24864	1.1127	5
7/11/2017	1	27.183333	29.2	26	29.8	32.9	27	29.5	0.3	28.7712	14.252	16.92464	1.0288	4
7/12/2017	1	27.341667	30.9	25.3	28.4	32.2	26	29.8	-1.4	28.65002	14.3408	17.3616	-0.25002	4
7/13/2017	1	27.333333	30.9	23.9	28.9	33.4	24.8	28.4	0.5	28.69511	14.224	17.15264	0.20489	6
7/14/2017	1	27.85	31.6	24.9	29.7	33.9	26.4	28.9	0.8	28.97935	14.1384	17.1592	0.72065	14
7/15/2017	2	27.970833	31.8	25	30.2	34.9	26.8	29.7	0.5	29.33083	14.1992	17.25072	0.86917	14
7/16/2017	2	27.741667	31.4	24.9	30.6	34.8	27	30.2	0.4	29.74964	14.4912	17.39936	0.85036	12
7/17/2017	2	27.891667	31.7	24.4	30.6	34.8	26.7	30.6	0	30.03213	14.7536	17.71296	0.56787	14
7/18/2017	1	26.933333	29.8	24.9	29.6	34.1	26	30.6	-1	29.91957	14.8816	17.92288	-0.31957	7
7/19/2017	1	27.445833	31.4	24.8	28.7	32.6	26	29.6	-0.9	29.59955	14.7328	17.82528	-0.89955	11
7/20/2017	1	27.9375	31.1	25	29.4	32.9	25.9	28.7	0.7	29.54567	14.3928	17.52624	-0.14567	14
7/21/2017	1	29.066667	33	25.7	30.7	35.5	26.8	29.4	1.3	29.8615	14.2608	17.39424	0.8385	34
7/22/2017	2	29.341667	33.4	26.9	31.1	35.5	28.3	30.7	0.4	30.22288	14.5176	17.54864	0.87712	27
7/23/2017	2	29.0875	32.4	26.5	30.9	34.6	27.9	31.1	-0.2	30.42726	14.8952	17.83408	0.47274	19
7/24/2017	1	28.091667	30.4	26.8	29.5	32.3	27.4	30.9	-1.4	30.18035	15.0856	18.09616	-0.68035	8
7/25/2017	1	29.254167	33.5	26.7	30.7	35.9	27.5	29.5	1.2	30.32376	14.8248	17.96848	0.37624	16
7/26/2017	1	28.479167	31.7	26.3	29.6	32.9	28.1	30.7	-1.1	30.12008	14.8152	17.99984	-0.52008	12
7/27/2017	1	28.6	32.5	26.1	29.6	33.8	27.6	29.6	0	29.97007	14.608	17.77216	-0.37007	7
7/28/2017	1	28.616667	32	26.4	29.5	33.1	27.9	29.6	-0.1	29.84492	14.5856	17.6064	-0.34492	9
7/29/2017	2	28.204167	32.6	25.2	29.5	34.2	26.8	29.5	0	29.76443	14.4248	17.56848	-0.26443	11
7/30/2017	2	28.458333	32.4	25.4	29.8	34.1	27	29.5	0.3	29.779	14.4088	17.43984	0.021	10
7/31/2017	1	28.579167	33	25.4	30.4	36.1	27.6	29.8	0.6	29.93872	14.456	17.48704	0.46128	9
8/1/2017	1	28.633333	32.7	25.8	30	34.1	27.4	30.4	-0.4	29.94058	14.624	17.6448	0.05942	11
8/2/2017	1	27.929167	32.2	25.3	29.6	35	26.8	30	-0.4	29.83396	14.6784	17.6992	-0.23396	8
8/3/2017	1	27.895833	31	24.8	30.9	36	26.7	29.6	1.3	30.13302	14.6112	17.66272	0.76698	13
8/4/2017	1	28.6625	32.4	25.8	32.2	37.2	28.9	30.9	1.3	30.6971	14.756	17.86896	1.5029	16
8/5/2017	2	28.654167	32.5	26.2	32.1	37.5	29	32.2	-0.1	31.09919	15.1728	18.2448	1.00081	15
8/6/2017	2	26.875	28.5	25.7	30.4	33.5	28	32.1	-1.7	30.92536	15.5272	18.55824	-0.52536	8
8/7/2017	1	28.804167	32.2	26.2	29.9	33.2	27.2	30.4	-0.5	30.6604	15.3376	18.50176	-0.7604	10
8/8/2017	1	28.270833	32.5	25.9	31.6	35.8	27.8	29.9	1.7	30.93524	14.9528	18.25008	0.66476	17
8/9/2017	1	27.379167	29.6	24.3	29.2	32.6	25.2	31.6	-2.4	30.47025	14.9952	18.28224	-1.27025	2
8/10/2017	1	28.7625	32.7	26.9	30.8	35.2	27.7	29.2	1.6	30.56233	14.7232	17.83616	0.23767	6
8/11/2017	2	27.970833	32	25.5	29.2	32.9	27.1	30.8	-1.6	30.193	14.8768	17.93856	-0.993	4
8/12/2017	2	26.733333	30.6	24.3	28.7	33.3	26.5	29.2	-0.5	29.78795	14.5056	17.74144	-1.08795	6
8/13/2017	2	26.241667	30.6	23.5	28.4	33.6	25.3	28.7	-0.3	29.38979	14.3544	17.34448	-0.98979	3
8/14/2017	1	25.691667	27.3	24.3	27.2	28.7	26	28.4	-1.2	28.7479	14.0096	17.16352	-1.5479	1
8/15/2017	1	27.483333	31.9	25.9	28.1	31.5	26	27.2	0.9	28.52525	13.6576	16.64768	-0.42525	3
8/16/2017	1	27.370833	30.8	24.8	28.7	32.9	25.1	28.1	0.6	28.54921	13.6072	16.54608	0.15079	9
8/17/2017	1	26.645833	30	23.7	28.5	34.8	25.2	28.7	-0.2	28.51807	13.7176	16.62576	-0.01807	8
8/18/2017	1	26.9625	31	23.7	28.4	32.6	24.7	28.5	-0.1	28.4454	13.8888	16.67408	-0.0454	3
8/19/2017	2	27.1125	31.3	23.8	28.6	32.6	25.5	28.4	0.2	28.47834	13.9136	16.79104	0.12166	8
8/20/2017	2	27.379167	32.9	24.2	29.6	34.2	25.9	28.6	1	28.75828	13.912	16.85088	0.84172	11
8/21/2017	1	26.191667	29.4	24.1	29.3	32.7	26.6	29.6	-0.3	28.90231	14.1312	17.0496	0.39769	1
8/22/2017	1	27.883333	31.6	24.8	29.8	34.8	26.2	29.3	0.5	29.15311	14.2568	17.16496	0.64689	4
8/23/2017	1	28.825	33	25.9	30.9	35.8	27.9	29.8	1.1	29.64584	14.4368	17.36544	1.25416	9
8/24/2017	1	28.2	31.3	25.6	31.4	36.2	27.7	30.9	0.5	30.16256	14.6984	17.72944	1.23744	5
8/25/2017	1	28.525	32.6	26.7	31.5	36	29	31.4	0.1	30.5591	15.0384	18.03872	0.9409	8
8/26/2017	2	25.75	29.7	23.8	27.1	31.1	25	31.5	-4.4	29.62694	15.2792	18.33072	-2.52694	1
8/27/2017	2	26.116667	30.7	22.6	27.9	32.4	23.5	27.1	0.8	29.16414	14.4792	17.64336	-1.26414	4
8/28/2017	1	25.991667	30.4	22.1	28.6	32.5	25.6	27.9	0.7	29.0181	13.948	17.16336	-0.4181	2
8/29/2017	1	26.604167	31.4	21.9	28.9	34	24.5	28.6	0.3	28.99088	13.6528	16.8784	-0.09088	10
8/30/2017	1	25.895833	29.4	22.6	28.3	32.1	26.2	28.9	-0.6	28.79197	13.9272	16.70224	-0.49197	2
8/31/2017	1	24.729167	29.7	21.3	27.6	31.9	24.8	28.3	-0.7	28.45584	13.9448	16.80176	-0.85584	0
9/1/2017	1	22.325	26.5	19.7	25.6	29.1	23.5	27.6	-2	27.64886	13.7472	16.67584	-2.04886	0
9/2/2017	2	21.925	26.1	19.4	25.2	29.3	22.3	25.6	-0.4	26.92962	13.1584	16.11776	-1.72962	1
9/3/2017	2	22.175	27.3	19.2	25.1	29.3	22.2	25.2	-0.1	26.36574	12.6688	15.56672	-1.26574	0
9/4/2017	1	22.033333	23.4	20.5	24.8	27.1	23.1	25.1	-0.3	25.8662	12.3288	15.15504	-1.0662	1
9/5/2017	1	23.670833	27.1	21.5	24.6	28.6	21.9	24.8	-0.2	25.50012	12.2016	14.82304	-0.90012	1
9/6/2017	1	25.716667	28	23.9	27.1	31	24.6	24.6	2.5	25.91126	12.1008	14.68128	1.18874	1
9/7/2017	1	24.258333	25.6	22.5	24.8	28.6	22.8	27.1	-2.3	25.56912	12.5304	15.10064	-0.76912	1
9/8/2017	1	23.9875	28	20.9	24.9	29.1	20.8	24.8	0.1	25.34087	12.4448	14.98432	-0.44087	0
9/9/2017	2	23.9125	28.6	20.4	25.3	29.7	21.1	24.9	0.4	25.29114	12.4168	14.93584	0.00886	0
9/10/2017	2	24.8	29.2	21	26.5	31.3	22.4	25.3	1.2	25.59536	12.2184	14.99344	0.90464	2
9/11/2017	1	24.8375	26.2	23	27.5	29.2	25	26.5	1	26.12186	12.5352	15.07472	1.37814	2
9/12/2017	1	25.0375	29.1	22.3	26	29.7	23.7	27.5	-1.5	26.10014	12.9784	15.52816	-0.10014	1
9/13/2017	1	23.375	27.6	20.1	24.9	29.7	20.9	26	-1.1	25.78134	12.992	15.58272	-0.88134	0
9/14/2017	1	21.504167	25	19.7	23.2	27.4	20.8	24.9	-1.7	25.08044	12.66	15.3736	-1.88044	0
9/15/2017	1	20.370833	22.3	19.2	22.9	24.1	21.1	23.2	-0.3	24.48388	11.952	14.768	-1.58388	0
9/16/2017	2	21.0875	23.3	19.7	22.5	24.2	20.7	22.9	-0.4	23.90144	11.4792	14.1416	-1.40144	0
9/17/2017	2	22.070833	23.3	21.3	22.9	24.1	21.5	22.5	0.4	23.61291	11.1336	13.68336	-0.71291	0
9/18/2017	2	22.325	27.6	18.6	24.6	29.5	21.3	22.9	1.7	23.86909	11.1112	13.48688	0.73091	0
9/19/2017	1	21.929167	26.9	18	24.2	28.9	19.7	24.6	-0.4	23.94199	11.464	13.80896	0.25801	0
9/20/2017	1	22.295833	24.9	21	24.9	28.7	22.9	24.2	0.7	24.17362	11.7072	14.0112	0.72638	0
9/21/2017	1	21.708333	25.4	20.2	23.7	27.2	21.6	24.9	-1.2	23.99948	12.0008	14.34576	-0.29948	0
9/22/2017	1	22.220833	25.2	20.1	23.5	27.3	20.9	23.7	-0.2	23.83541	11.8216	14.34064	-0.33541	0
9/23/2017	2	21.229167	24.7	18.4	23	27.1	19.7	23.5	-0.5	23.59063	11.6792	14.15728	-0.59063	0
9/24/2017	2	20.55	25.4	17.9	22.1	27.3	18.8	23	-0.9	23.1836	11.3936	13.94336	-1.0836	0
9/25/2017	1	21.575	27	17.7	23.4	28.7	18.7	22.1	1.3	23.24711	11.108	13.53488	0.15289	2
9/26/2017	1	22.85	27.3	18.6	25.8	30.1	21	23.4	2.4	23.96259	11.16	13.5664	1.83741	1
9/27/2017	1	22.933333	24.5	21.7	24.4	26.5	22.4	25.8	-1.4	24.09732	11.7328	14.088	0.30268	0
9/28/2017	1	21.1875	25	17	22.3	25.9	18.7	24.4	-2.1	23.5939	12.0032	14.26624	-1.2939	0
9/29/2017	1	18.525	22.9	16.2	20.9	25.2	17.1	22.3	-1.4	22.84127	11.6664	14.06256	-1.94127	0
9/30/2017	2	18.7	23.6	13.7	21.2	26.5	17	20.9	0.3	22.36079	10.8712	13.51312	-1.16079	0
10/1/2017	2	NA	NA	NA	21	24.9	15.7	21.2	-0.2	21.96719	10.4384	12.93696	-0.96719	0
10/2/2017	1	NA	NA	NA	21.6	24.1	18.5	21	0.6	21.84577	10.2672	12.55072	-0.24577	0
10/3/2017	1	NA	NA	NA	22.9	26.9	20.4	21.6	1.3	22.12223	10.3936	12.53376	0.77777	0
10/4/2017	1	NA	NA	NA	21.4	25.8	18.9	22.9	-1.5	21.92285	10.724	12.89488	-0.52285	0
10/5/2017	1	NA	NA	NA	20.9	24.5	18.3	21.4	-0.5	21.62089	10.7088	12.8592	-0.72089	0
10/6/2017	1	NA	NA	NA	20.2	22.3	18.4	20.9	-0.7	21.17379	10.5352	12.74704	-0.97379	0
10/7/2017	2	NA	NA	NA	23	27.2	20.4	20.2	2.8	21.63677	10.1232	12.46816	1.36323	0
10/8/2017	2	NA	NA	NA	23.5	28.1	19.7	23	0.5	22.14327	10.5072	12.69856	1.35673	0
10/9/2017	2	NA	NA	NA	24.1	29.5	20.4	23.5	0.6	22.70037	10.9656	13.10576	1.39963	0
10/10/2017	1	NA	NA	NA	24.2	29	20.4	24.1	0.1	23.13445	11.524	13.59248	1.06555	0
10/11/2017	1	NA	NA	NA	24.1	28.9	20.5	24.2	-0.1	23.42911	11.704	14.0592	0.67089	0
10/12/2017	1	NA	NA	NA	22.7	26.1	19.4	24.1	-1.4	23.25129	11.7768	14.1832	-0.55129	0
10/13/2017	1	NA	NA	NA	19.6	21.3	18.5	22.7	-3.1	22.24642	11.4936	13.96144	-2.64642	0
10/14/2017	2	NA	NA	NA	20.5	22.3	18.8	19.6	0.9	21.77459	10.6368	13.11488	-1.27459	0
10/15/2017	2	NA	NA	NA	17.3	19.1	16.6	20.5	-3.2	20.5489	10.1416	12.60944	-3.2489	0
10/16/2017	1	NA	NA	NA	17.2	18.2	16.5	17.3	-0.1	19.62759	9.2488	11.57328	-2.42759	0
10/17/2017	1	NA	NA	NA	18.2	20.9	16.4	17.2	1	19.18912	8.832	10.83904	-0.98912	0
10/18/2017	1	NA	NA	NA	17.7	20.1	16.4	18.2	-0.5	18.72145	8.6064	10.7056	-1.02145	0
10/19/2017	1	NA	NA	NA	17.7	19.1	16.1	17.7	0	18.36921	8.6536	10.42512	-0.66921	0
10/20/2017	1	NA	NA	NA	19.7	23.4	16.9	17.7	2	18.66139	8.7016	10.46288	1.03861	0
10/21/2017	2	NA	NA	NA	18.9	20.4	17.7	19.7	-0.8	18.65673	9.0376	10.90128	0.24327	0
10/22/2017	2	NA	NA	NA	19.7	21.2	17.7	18.9	0.8	18.89264	9.1976	11.01008	0.80736	0
10/23/2017	1	NA	NA	NA	17.6	20.3	15.6	19.7	-2.1	18.52609	9.4856	11.29808	-0.92609	0
10/24/2017	1	NA	NA	NA	17.5	21.3	14.9	17.6	-0.1	18.21678	9.0912	11.10848	-0.71678	0
10/25/2017	1	NA	NA	NA	17.2	21.3	13.4	17.5	-0.3	17.94759	8.8376	10.77296	-0.74759	0
10/26/2017	1	NA	NA	NA	16.8	23.5	11	17.2	-0.4	17.64003	8.4928	10.51008	-0.84003	0
10/27/2017	1	NA	NA	NA	19.6	25.2	13.8	16.8	2.8	18.17462	8.352	10.15424	1.42538	0
10/28/2017	2	NA	NA	NA	18.9	20.2	18.1	19.6	-0.7	18.38132	8.8096	10.6016	0.51868	0
10/29/2017	2	NA	NA	NA	18.6	21.4	16.8	18.9	-0.3	18.45063	9.0664	10.82768	0.14937	0
10/30/2017	1	NA	NA	NA	16.3	19.5	12.5	18.6	-2.3	17.83984	9.2528	10.97312	-1.53984	0
10/31/2017	1	NA	NA	NA	14.9	20.3	11	16.3	-1.4	17.01332	8.6552	10.66224	-2.11332	0
4/1/2018	2	NA	NA	NA	18.4	23.6	14.1	NA	NA	NA	NA	NA	NA	0
4/2/2018	1	NA	NA	NA	19.3	24.8	15.1	18.4	0.9	NA	NA	NA	NA	0
4/3/2018	1	NA	NA	NA	20.2	25.5	15.7	19.3	0.9	NA	NA	NA	NA	0
4/4/2018	1	NA	NA	NA	17.8	24.3	14.1	20.2	-2.4	NA	9.4832	NA	NA	0
4/5/2018	1	NA	NA	NA	16.5	20.7	13.9	17.8	-1.3	NA	9.2624	11.14656	NA	0
4/6/2018	1	NA	NA	NA	15.2	19.7	10.4	16.5	-1.3	NA	8.7336	10.70992	NA	0
4/7/2018	2	NA	NA	NA	8.9	10.6	6.8	15.2	-6.3	NA	7.9584	10.02688	NA	0
4/8/2018	2	NA	NA	NA	11.5	15.6	8.1	8.9	2.6	NA	6.324	8.14672	NA	0
4/9/2018	1	NA	NA	NA	16	22.1	12.1	11.5	4.5	NA	5.6696	7.3592	NA	0
4/10/2018	1	NA	NA	NA	18.7	24	12.9	16	2.7	15.58948	6.1792	7.73568	3.11052	0
4/11/2018	1	NA	NA	NA	20.5	24.4	16.8	18.7	1.8	16.91054	7.772	8.68336	3.58946	0
4/12/2018	1	NA	NA	NA	17.9	23	13.3	20.5	-2.6	17.15306	9.14	10.3176	0.74694	0
4/13/2018	1	13.1	18.5	10.2	18.3	24.1	13	17.9	0.4	17.43057	9.2536	10.892	0.86943	0
4/14/2018	2	15.9875	21	10.2	19	23.1	16	18.3	0.7	17.85966	9.148	11.06288	1.14034	0
4/15/2018	2	12.69167	16.3	9.1	14.3	17.4	11.9	19	-4.7	16.89321	9.0192	11.1184	-2.59321	0
4/16/2018	1	13.1625	19.3	8.7	15	20.3	10.3	14.3	0.7	16.3918	8.2424	10.07536	-1.3918	0
4/17/2018	1	12.1	13.5	10.4	14.4	16.3	11.4	15	-0.6	15.93844	7.72	9.59392	-1.53844	0
4/18/2018	1	13.7625	18.9	9.6	15.2	20.7	10	14.4	0.8	15.79194	7.1104	9.056	-0.59194	0
4/19/2018	1	14.5375	20.2	9.5	16.3	22	10.6	15.2	1.1	15.92969	7.264	8.72832	0.37031	0
4/20/2018	1	16.11667	22	11.2	17.9	25.1	13.1	16.3	1.6	16.43843	7.5352	9.0712	1.46157	0
4/21/2018	2	17.60833	22.5	13	19.7	24.5	15.4	17.9	1.8	17.28738	8.1336	9.60816	2.41262	0
4/22/2018	2	18.37083	23.6	14.7	19.9	25	15.8	19.7	0.2	18.00171	8.8904	10.44688	1.89829	0
4/23/2018	1	18.475	21.3	16.4	20.8	25.7	17.4	19.9	0.9	18.77145	9.4232	11.09232	2.02855	0
4/24/2018	1	16.72917	21.4	13.5	17.9	22.2	13.7	20.8	-2.9	18.52756	9.8656	11.69856	-0.62756	0
4/25/2018	1	12.6375	14.2	9.5	14	15.7	11.1	17.9	-3.9	17.33077	9.4552	11.47248	-3.33077	0
4/26/2018	1	13.50833	19	8.8	14.6	19.7	9.7	14	0.6	16.60609	8.3264	10.36416	-2.00609	0
4/27/2018	1	14.80833	19.1	12	17.2	22.9	13.2	14.6	2.6	16.79894	7.4512	9.58112	0.40106	0
4/28/2018	2	15.12083	20.4	10.2	17.3	22.6	11.5	17.2	0.1	16.95823	7.568	9.40096	0.34177	0
4/29/2018	2	16.55	22.5	11.8	20	25.7	14.2	17.3	2.7	17.80771	8.0808	9.5144	2.19229	0
4/30/2018	2	17.79167	23.2	14.8	20.8	26.4	17.7	20	0.8	18.63376	8.9696	10.46464	2.16624	0
5/1/2018	1	17.6125	21.9	13.1	20.8	27.8	15.9	20.8	0	19.21879	9.5744	11.33568	1.58121	0
5/2/2018	1	19.70833	22.4	15.7	20.8	23.1	17.1	20.8	0	19.64709	10.048	11.81952	1.15291	0
5/3/2018	2	13.33333	16.7	10.5	16.9	21	14.4	20.8	-3.9	18.87265	10.1504	12.1984	-1.97265	0
5/4/2018	2	12.475	15.8	10.1	17	21.6	13.9	16.9	0.1	18.36757	9.3704	11.50032	-1.36757	1
5/5/2018	2	15.075	19.6	9.4	19.3	26.4	12.6	17	2.3	18.68207	8.7664	10.89632	0.61793	0
5/6/2018	2	16.10833	18.8	13.8	18.2	19.5	16.6	19.3	-1.1	18.60181	8.7432	10.87312	-0.40181	0
5/7/2018	1	17.775	19.8	16	17.9	20.1	16.2	18.2	-0.3	18.426	8.904	10.63456	-0.526	0
5/8/2018	1	15.24167	16.7	13.8	16	17.7	14.6	17.9	-1.9	17.76993	8.9624	10.7032	-1.76993	0
5/9/2018	1	13.70833	18.4	9.7	15.4	19	12.2	16	-0.6	17.08577	8.3936	10.36992	-1.68577	0
5/10/2018	1	14.0125	19	9.1	15.5	20.6	10.4	15.4	0.1	16.59913	7.9312	9.79488	-1.09913	0
5/11/2018	1	15.90833	21.8	9.5	19	25.3	11.3	15.5	3.5	17.20832	7.612	9.44496	1.79168	0
5/12/2018	2	18.470833	23.2	14	21.5	27.1	16.7	19	2.5	18.34816	8.2512	9.8896	3.15184	1
5/13/2018	2	18.99583	20.4	16.8	20.5	23	17.4	21.5	-1	18.96186	9.324	10.90096	1.53814	0
5/14/2018	1	19.35	24.7	15.4	20.5	26.3	15.8	20.5	0	19.41258	9.972	11.5592	1.08742	0
5/15/2018	1	19.925	25.5	15.3	23.4	30.5	17.2	20.5	2.9	20.51641	10.132	12.0776	2.88359	1
5/16/2018	1	21.729167	27.9	15.9	26	31.6	20.2	23.4	2.6	22.06249	10.584	12.7856	3.93751	4
5/17/2018	1	24.170833	27.4	22.4	26.8	30.6	24.6	26	0.8	23.42629	11.568	13.6672	3.37371	6
5/18/2018	1	22.470833	27.9	16.5	24.1	29.3	16.8	26.8	-2.7	23.70899	12.5152	14.6144	0.39101	2
5/19/2018	2	15.52083	17.8	13.1	17.1	20.1	15.5	24.1	-7	21.98977	12.436	14.83216	-4.88977	0
5/20/2018	2	15.71667	20.4	10.7	18.6	22.7	15	17.1	1.5	21.13692	10.7064	13.3688	-2.53692	0
5/21/2018	1	18.6375	23.3	15	22.3	28.5	17.2	18.6	3.7	21.48622	9.5408	12.28512	0.81378	1
5/22/2018	1	19.66667	24.5	15.1	23	28.1	18.4	22.3	0.7	21.90454	9.6248	12.09264	1.09546	0
5/23/2018	1	19.40833	22.5	17.5	20.8	24.5	18.5	23	-2.2	21.61742	10.5488	12.29984	-0.81742	0
5/24/2018	1	18.6625	22.8	15.2	21.1	26.1	15.9	20.8	0.3	21.48889	10.6944	12.59904	-0.38889	2
5/25/2018	1	18.391667	24.2	13.6	23	29	18.9	21.1	1.9	21.88183	10.492	12.77552	1.11817	3
5/26/2018	2	19.77917	24.4	16.8	22.3	27.2	19.4	23	-0.7	21.94395	10.6384	12.9936	0.35605	0
5/27/2018	2	19.608333	24.7	15.2	22.7	29.3	17.4	22.3	0.4	22.08991	10.8408	12.97072	0.61009	1
5/28/2018	1	20.75	22.5	18.7	22.7	25.1	20.6	22.7	0	22.23247	11.052	13.21264	0.46753	0
5/29/2018	1	13.708333	25.6	19.1	23.3	27.6	20.3	22.7	0.6	22.59426	11.0264	13.3816	0.70574	2
5/30/2018	1	23.008333	28.1	20.6	24.6	29.9	22	23.3	1.3	23.20064	11.1976	13.48112	1.39936	3
5/31/2018	1	20.1125	22.3	17.5	22.2	24.6	19.5	24.6	-2.4	22.9357	11.5536	13.87808	-0.7357	0
6/1/2018	1	19.6875	23.6	16.4	21.5	25.3	17.8	22.2	-0.7	22.53795	11.3584	13.68288	-1.03795	0
6/2/2018	2	20.858333	26.3	15.8	23.3	29.3	17.2	21.5	1.8	22.7712	11.0008	13.38672	0.5288	5
6/3/2018	2	20.608333	26.8	17.2	23.6	29.2	19.7	23.3	0.3	23.02203	10.9416	13.46064	0.57797	1
6/4/2018	1	20.658333	25.6	17.2	24.4	29.3	20.5	23.6	0.8	23.40327	11.2	13.47328	0.99673	6
6/5/2018	1	19.3125	21	17.9	20.8	23.3	18.7	24.4	-3.6	22.6979	11.6384	13.84	-1.8979	0
6/6/2018	1	20.125	22.7	18.5	20.5	22.7	18.7	20.8	-0.3	22.09024	11.0848	13.47072	-1.59024	1
6/7/2018	1	22.491667	26.3	19.6	23.6	27.6	20	20.5	3.1	22.49971	10.5512	12.96784	1.10029	1
6/8/2018	1	24.025	28.6	22	24.6	29.3	22.5	23.6	1	23.06997	10.6624	13.16096	1.53003	2
6/9/2018	2	22.808333	26.4	20.3	23.9	27.4	22	24.6	-0.7	23.27957	11.32	13.44992	0.62043	1
6/10/2018	2	22.670833	27.5	20.3	24.3	28.5	21.7	23.9	0.4	23.5757	11.7368	13.836	0.7243	2
6/11/2018	1	20.3625	22	18.4	20.8	22.8	18.6	24.3	-3.5	22.83528	11.8328	14.24944	-2.03528	0
6/12/2018	1	19.2625	22.2	16.3	20.4	24	18.3	20.8	-0.4	22.15599	11.1072	13.62624	-1.75599	0
6/13/2018	1	19.6125	23.7	15.3	21.2	25.8	16.6	20.4	0.8	21.87294	10.5184	12.96576	-0.67294	0
6/14/2018	1	20.35417	25.2	17	22.4	26.4	18.7	21.2	1.2	21.98583	10.1664	12.65472	0.41417	0
6/15/2018	1	21.225	24.8	18.3	22.5	25.9	20.3	22.4	0.1	22.14338	10.4832	12.61312	0.35662	0
6/16/2018	2	20.65	24.4	18	22.1	25.7	19.5	22.5	-0.4	22.15273	10.7976	12.88656	-0.05273	1
6/17/2018	2	22.058333	27	17.7	25.3	31.4	19.1	22.1	3.2	23.00403	10.8872	13.05808	2.29597	2
6/18/2018	1	22.37917	26.7	19.9	24.5	29.7	20.6	25.3	-0.8	23.39688	11.476	13.76976	1.10312	0
6/19/2018	1	22.08333	23.3	21.4	23.5	26	21.7	24.5	-1	23.41886	11.7768	14.0808	0.08114	0
6/20/2018	1	21.804167	25.6	19.9	22.4	25.7	20.9	23.5	-1.1	23.12574	11.8584	14.12144	-0.72574	2
6/21/2018	1	22.670833	27.5	19.4	24.3	29.1	20.7	22.4	1.9	23.48058	11.376	13.96672	0.81942	2
6/22/2018	1	22.87083	27.3	19.8	24.7	29.8	21	24.3	0.4	23.85771	11.452	13.9608	0.84229	0
6/23/2018	2	20.57083	22.2	19.1	22.3	24.5	20.8	24.7	-2.4	23.46158	11.6952	14.1016	-1.16158	0
6/24/2018	2	22.7875	28.1	18.1	24.3	29.4	19.1	22.3	2	23.70716	11.5224	13.81616	0.59284	3
6/25/2018	1	23.141667	27.8	20.1	25.7	30.7	21.3	24.3	1.4	24.27378	11.5896	14.07792	1.42622	1
6/26/2018	1	24.991667	28.5	21.3	27.6	31.7	22.9	25.7	1.9	25.22158	11.8824	14.41168	2.37842	1
6/27/2018	1	25.21667	27.5	23.8	28.8	31.7	26	27.6	1.2	26.20986	12.7424	15.02592	2.59014	0
6/28/2018	1	25.370833	27.1	22	28.9	30.5	23.9	28.8	0.1	26.97578	13.4656	15.95392	1.92422	3
6/29/2018	1	23.74167	25.3	21.6	25.4	27.9	22	28.9	-3.5	26.58528	13.9208	16.55248	-1.18528	0
6/30/2018	2	23.879167	27.6	21.3	24.8	27.7	21.6	25.4	-0.6	26.14608	13.3904	16.21664	-1.34608	1
7/1/2018	2	26.066667	30.2	23.4	29.3	35.2	23.8	24.8	4.5	27.04199	12.7232	15.67232	2.25801	16
7/2/2018	1	25.84583	28.6	23.9	29	31.8	26.3	29.3	-0.3	27.61372	13.0792	16.03856	1.38628	3
7/3/2018	1	23.825	24.8	23.1	25.4	27.1	24.3	29	-3.6	27.07072	13.6624	16.26336	-1.67072	1
7/4/2018	1	25.52083	28.5	23.2	28	33.1	24.6	25.4	2.6	27.36362	13.4704	16.00992	0.63638	5
7/5/2018	1	24.5	25.8	23.5	25.2	26.8	24	28	-2.8	26.78707	13.376	16.37632	-1.58707	2
7/6/2018	1	23.35417	24.8	21.5	23.6	25.8	21.6	25.2	-1.6	25.89541	12.7712	15.7408	-2.29541	0
7/7/2018	2	21.31667	23.2	20.5	21.7	23.3	20.8	23.6	-1.9	24.69782	12.336	14.93696	-2.99782	0
7/8/2018	2	22.98333	25.2	20.7	23.2	27.1	21	21.7	1.5	24.22916	11.3416	14.2088	-1.02916	1
7/9/2018	1	25.925	30.2	22.8	26.5	31.8	23.1	23.2	3.3	24.84175	11.1328	13.71328	1.65825	6
7/10/2018	1	27.27083	32.6	23.5	29.3	34.9	24	26.5	2.8	26.07483	11.7896	14.20624	3.22517	33
7/11/2018	1	26.725	30	23.4	29.2	32.8	25.4	29.3	-0.1	26.89693	13.0696	15.29168	2.30307	8
7/12/2018	1	27.22917	31.1	24.2	29	32.6	25.9	29.2	-0.2	27.45103	13.92	16.29568	1.54897	10
7/13/2018	1	27.25	31.8	24.3	28.9	32.9	26.6	29	-0.1	27.87825	14.2224	16.936	1.02175	10
7/14/2018	2	27.14167	30.8	23.9	29.1	33.1	25.5	28.9	0.2	28.21444	14.1576	17.15792	0.88556	18
7/15/2018	2	26.8375	30.3	23.6	29.6	34.8	26	29.1	0.5	28.63664	14.156	17.14608	0.96336	14
7/16/2018	2	27.50833	32.4	24.7	29.9	34.2	26.9	29.6	0.3	29.05132	14.2752	17.2448	0.84868	15
7/17/2018	1	27.325	30.3	25	29.8	33.9	26.9	29.9	-0.1	29.35378	14.4408	17.40016	0.44622	18
7/18/2018	1	27.21667	31.6	24.8	29.9	33.4	27	29.8	0.1	29.58471	14.5328	17.51264	0.31529	17
7/19/2018	1	27.72083	31.9	24.8	30	33.7	26.9	29.9	0.1	29.73958	14.5752	17.60624	0.26042	26
7/20/2018	1	28.275	31.9	25.3	32.3	38.3	27.7	30	2.3	30.45315	14.5984	17.66016	1.84685	40
7/21/2018	2	27.51667	30.6	25	31.9	35.8	28.4	32.3	-0.4	30.86942	15.0872	18.13872	1.03058	29
7/22/2018	2	27.47917	32.1	25.4	30.2	36.9	26.6	31.9	-1.7	30.70863	15.388	18.44976	-0.50863	17
7/23/2018	1	28.50417	32.7	26	29.7	33.9	27	30.2	-0.5	30.45327	15.2784	18.3504	-0.75327	20
7/24/2018	1	28.425	31.5	25.7	30.2	34	27.9	29.7	0.5	30.40083	14.8552	18.16272	-0.20083	26
7/25/2018	1	28.80417	32.5	25.2	30.5	34.7	27.6	30.2	0.3	30.43865	14.6576	17.92416	0.06135	22
7/26/2018	1	28.7375	32.8	26	31	35.3	28.1	30.5	0.5	30.60083	14.7336	17.82608	0.39917	16
7/27/2018	1	28.90417	32.4	26.2	30.5	34.6	28	31	-0.5	30.58336	14.9456	17.98688	-0.08336	31
7/28/2018	2	27.8375	31.4	25.2	29.6	34.1	27.2	30.5	-0.9	30.32037	14.964	18.05648	-0.72037	17
7/29/2018	2	25.64167	28.4	24.2	27.2	29.8	25.5	29.6	-2.4	29.46187	14.768	17.8912	-2.26187	4
7/30/2018	1	25.5375	28.8	23.7	28.6	32.3	25	27.2	1.4	29.18674	14.08	17.2544	-0.58674	3
7/31/2018	1	26.97083	30.2	24.6	30.3	33.7	27.7	28.6	1.7	29.45928	13.8608	16.984	0.84072	11
8/1/2018	1	27.72083	30.9	25.2	31.1	34.9	27.9	30.3	0.8	29.90325	14.1176	17.14864	1.19675	8
8/2/2018	1	28.02917	32	24.6	31.2	37.5	27.7	31.1	0.1	30.26439	14.7288	17.51408	0.93561	27
8/3/2018	1	28.1125	31.5	25.2	30.8	34.6	27.7	31.2	-0.4	30.4133	15.0944	18.02304	0.3867	15
8/4/2018	2	28.27083	32.5	25.5	30.6	34.5	28	30.8	-0.2	30.46379	15.1328	18.23552	0.13621	18
8/5/2018	2	28.30833	32.7	24.9	30.6	34.5	27.2	30.6	0	30.49449	15.0416	18.22624	0.10551	19
8/6/2018	1	28.75	33.1	25.6	30.3	34.1	27.7	30.6	-0.3	30.44065	14.9584	18.15328	-0.14065	16
8/7/2018	1	27.9875	31.9	24.5	29.7	33.9	27.1	30.3	-0.6	30.2468	14.8728	18.02672	-0.5468	12
8/8/2018	1	26.1	29.9	23.9	28.1	31.7	25.9	29.7	-1.6	29.69287	14.7048	17.83824	-1.59287	7
8/9/2018	1	26.49583	30.4	23.9	28.4	32.6	26.1	28.1	0.3	29.34963	14.2504	17.38384	-0.94963	8
8/10/2018	1	27.35833	31.5	24.3	28.9	33.2	26.1	28.4	0.5	29.21298	13.9776	17.08032	-0.31298	10
8/11/2018	2	28.27083	32.6	25.1	31	36.1	26.9	28.9	2.1	29.68252	13.9208	16.96208	1.31748	8
8/12/2018	2	28.87917	34.2	26.1	31.9	37.1	29.3	31	0.9	30.27586	14.4592	17.33664	1.62414	11
8/13/2018	1	28.35417	32.6	24.8	31.2	36.2	27.7	31.9	-0.7	30.52454	15.0392	17.94736	0.67546	18
8/14/2018	1	28.24583	33.2	24.9	32.1	37	27.7	31.2	0.9	30.95911	15.312	18.27136	1.14089	10
8/15/2018	1	26.7125	28.4	25.2	29.5	31.7	26.4	32.1	-2.6	30.56039	15.4952	18.6696	-1.06039	5
8/16/2018	1	27.4375	31.7	25.6	29.8	33.9	27.5	29.5	0.3	30.35355	15.0296	18.29616	-0.55355	3
8/17/2018	1	24.80417	28.4	22.1	27.7	32	25.2	29.8	-2.1	29.62844	14.7888	17.98368	-1.92844	4
8/18/2018	2	24.15417	28.6	20.2	27.1	33.2	23.7	27.7	-0.6	28.94927	14.084	17.37104	-1.84927	4
8/19/2018	2	25.79583	30.3	22.8	28.2	32.4	25.4	27.1	1.1	28.74926	13.6664	16.6872	-0.54926	7
8/20/2018	1	25.84167	30.2	22.4	29.1	33.4	25.1	28.2	0.9	28.84427	13.5216	16.57312	0.25573	4
8/21/2018	1	27.31667	31.5	24.8	32	38.1	27.5	29.1	2.9	29.68871	13.8008	16.63728	2.31129	14
8/22/2018	1	27.05	29.5	25.4	32.8	36.8	30.5	32	0.8	30.52014	14.6656	17.44064	2.27986	7
8/23/2018	1	27.80833	32	25.6	31.2	36.9	27.1	32.8	-1.6	30.69927	15.4048	18.29248	0.50073	8
8/24/2018	1	26.83333	29.2	25.5	30.6	34.1	27.3	31.2	-0.6	30.65363	15.584	18.56384	-0.05363	4
8/25/2018	2	27.93333	33.4	26.2	30	36.4	27.1	30.6	-0.6	30.48791	15.3104	18.5872	-0.48791	6
8/26/2018	2	27.2625	30.9	24.7	30.7	36.2	27.6	30	0.7	30.55548	14.8896	18.24832	0.14452	6
8/27/2018	1	26.87083	29	24.5	29.4	33.8	27.4	30.7	-1.3	30.27312	14.8568	18.05168	-0.87312	15
8/28/2018	1	27.47083	31.7	24.5	29.5	33.7	25.8	29.4	0.1	30.10059	14.632	17.76544	-0.60059	5
8/29/2018	1	27.68333	32.5	25	30	35.1	27	29.5	0.5	30.09747	14.5336	17.6056	-0.09747	4
8/30/2018	1	26.41667	30	25	28.7	31.1	26.6	30	-1.3	29.72408	14.4832	17.62688	-1.02408	2
8/31/2018	1	26.2	28.9	24.9	28.2	33.8	26.2	28.7	-0.5	29.27317	14.316	17.32656	-1.07317	6
9/1/2018	2	24.20833	24.8	23.3	25.5	27.8	23.9	28.2	-2.7	28.18423	14.072	17.0928	-2.68423	0
9/2/2018	2	25.475	30.1	22.8	27.3	32.6	23.3	25.5	1.8	27.90061	13.2856	16.3576	-0.60061	3
9/3/2018	1	26.02083	30	22.8	28.7	34.8	24.4	27.3	1.4	28.08655	13.1496	16.08848	0.61345	6
9/4/2018	1	25.7125	29.7	23	28	32.5	25.7	28.7	-0.7	28.03778	13.372	16.25968	-0.03778	2
9/5/2018	1	23.40417	26	21	27.8	32.1	24.5	28	-0.2	27.93747	13.6864	16.2976	-0.13747	4
9/6/2018	1	23.4125	26.7	21.1	26.3	30.1	24.3	27.8	-1.5	27.46578	13.7136	16.50912	-1.16578	2
9/7/2018	1	23.44583	25.8	21.3	25.8	29.5	22.6	26.3	-0.5	26.97884	13.292	16.23088	-1.17884	0
9/8/2018	2	20.60417	21.3	19.9	21.8	23.1	20.9	25.8	-4	25.50785	12.9264	15.7936	-3.70785	0
9/9/2018	2	21.9125	23.9	20.4	22.8	25.5	20.8	21.8	1	24.71778	11.8544	14.70112	-1.91778	0
9/10/2018	1	20.94583	24.3	19.3	23.1	27.2	20.7	22.8	0.3	24.2253	11.3504	14.04352	-1.1253	0
9/11/2018	1	21.78333	25.6	18.6	24.3	28.6	19.9	23.1	1.2	24.2294	11.0584	13.70032	0.0706	0
9/12/2018	1	23.29583	26.1	21.4	25.6	28.7	23.7	24.3	1.3	24.56844	11.4744	13.70672	1.03156	2
9/13/2018	1	23.88333	28.2	21.7	25.6	30.5	23.1	25.6	0	24.79997	11.9648	14.29952	0.80003	0
9/14/2018	1	24.5875	26.7	23	26.4	29.2	24.7	25.6	0.8	25.20076	12.3264	14.69184	1.19924	0
9/15/2018	2	25.44583	28.1	23.8	26.7	29.8	24.4	26.4	0.3	25.58148	12.6528	15.14112	1.11852	2
9/16/2018	2	25.19167	29.9	22.5	26.7	31.2	23.8	26.7	0	25.88138	12.8408	15.46224	0.81862	2
9/17/2018	2	23.57917	26.6	20.6	25.7	28.8	23	26.7	-1	25.83229	12.9912	15.61264	-0.13229	1
9/18/2018	1	24.34167	29.1	21.7	26	30.6	23	25.7	0.3	25.93102	12.8296	15.53296	0.06898	2
9/19/2018	1	22.96667	26.6	21	25.9	30.8	22.6	26	-0.1	25.96311	12.7296	15.46368	-0.06311	1
9/20/2018	1	22.74583	26.8	20.4	23.7	27.8	20.9	25.9	-2.2	25.37463	12.6296	15.36368	-1.67463	0
9/21/2018	1	24.42083	27.3	22.8	25.8	30	23.2	23.7	2.1	25.50619	12.212	14.84368	0.29381	1
9/22/2018	2	23.55833	27.2	20.8	24.9	28.4	22.8	25.8	-0.9	25.33738	12.2672	14.9296	-0.43738	0
9/23/2018	2	21.85417	25.8	20	24.4	28.6	21.3	24.9	-0.5	25.07482	12.1416	14.79376	-0.67482	1
9/24/2018	2	20.1125	21.7	19.1	23.2	24.9	21.4	24.4	-1.2	24.5393	12.1664	14.59328	-1.3393	0
9/25/2018	1	20.82917	24.9	18.6	23.5	27.4	20.7	23.2	0.3	24.22391	11.7312	14.37312	-0.72391	0
9/26/2018	1	19.2875	21.9	18.1	22.3	25.2	19.7	23.5	-1.2	23.65987	11.5352	14.08496	-1.35987	0
9/27/2018	1	19.49167	23.7	16.9	22.8	27.8	19	22.3	0.5	23.39565	11.1896	13.68816	-0.59565	0
9/28/2018	1	20.03333	25.1	15.7	22.9	28.8	17.5	22.8	0.1	23.2248	11.136	13.51168	-0.3248	0
9/29/2018	2	19.07083	19.9	18.2	19.8	20.5	18.8	22.9	-3.1	22.24323	11.0824	13.4888	-2.44323	0
9/30/2018	2	19.24583	21.2	16.5	20.5	23	18.4	19.8	0.7	21.74238	10.5424	12.82592	-1.24238	0
10/1/2018	1	16.78333	20.2	14.9	21	23.9	18.8	20.5	0.5	21.48444	10.1992	12.53392	-0.48444	0
10/2/2018	1	17.35417	21.9	14.8	20	24.3	16.5	21	-1	21.02969	10.0144	12.35936	-1.02969	0
10/3/2018	1	18.59167	23.5	14.3	20.3	25.6	15.5	20	0.3	20.78419	9.984	12.01152	-0.48419	0
10/4/2018	1	18.825	21.5	16.2	20.4	23.3	17.4	20.3	0.1	20.6466	9.948	12.0472	-0.2466	0
10/5/2018	1	23.32083	27.7	19.6	24.5	30.2	19.8	20.4	4.1	21.67486	9.888	12.0384	2.82514	0
10/6/2018	2	22.83333	25.2	20.4	25.5	28.1	22.1	24.5	1	22.72424	10.7624	12.8104	2.77576	0
10/7/2018	2	21.80417	26.5	19.3	23.3	27.4	20.9	25.5	-2.2	22.88243	11.6312	13.70992	0.41757	0
10/8/2018	2	20.80417	25.5	17.8	22.1	26.4	19.2	23.3	-1.2	22.66589	11.876	13.96496	-0.56589	0
10/9/2018	1	NA	NA	NA	21.6	25.4	17.8	22.1	-0.5	22.40844	11.412	13.9208	-0.80844	0
10/10/2018	1	NA	NA	NA	21.6	23.4	19.3	21.6	0	22.20972	10.8384	13.4496	-0.60972	0
10/11/2018	1	NA	NA	NA	17.8	19.5	16.2	21.6	-3.8	21.00632	10.6048	12.99072	-3.20632	0
10/12/2018	1	NA	NA	NA	17.8	21.5	15	17.8	0	20.13296	9.7808	12.04384	-2.33296	0
10/13/2018	2	NA	NA	NA	18	23.4	13.1	17.8	0.2	19.54111	9.1728	11.38464	-1.54111	0
10/14/2018	2	NA	NA	NA	18.8	24.2	13.6	18	0.8	19.32507	8.7264	10.93824	-0.52507	0
10/15/2018	1	NA	NA	NA	19.5	23.8	16.4	18.8	0.7	19.30622	8.9184	10.74112	0.19378	0
10/16/2018	1	NA	NA	NA	19	23.3	15.2	19.5	-0.5	19.14113	9.212	11.03472	-0.14113	0
10/17/2018	1	NA	NA	NA	18.2	22.5	14.9	19	-0.8	18.82693	9.3264	11.1696	-0.62693	0
10/18/2018	1	NA	NA	NA	18.1	22.6	14	18.2	-0.1	18.58345	9.176	11.10112	-0.48345	0
10/19/2018	1	NA	NA	NA	17.4	20.8	14.6	18.1	-0.7	18.2171	8.964	10.9608	-0.8171	0
10/20/2018	2	NA	NA	NA	17.8	22	14	17.4	0.4	18.05785	8.7056	10.6512	-0.25785	0
10/21/2018	2	NA	NA	NA	16.6	22.2	11.4	17.8	-1.2	17.65816	8.6608	10.52448	-1.05816	0
10/22/2018	1	NA	NA	NA	17.9	23.4	12.3	16.6	1.3	17.72318	8.3952	10.24864	0.17682	0
10/23/2018	1	NA	NA	NA	17.5	19.5	15.7	17.9	-0.4	17.65788	8.5144	10.29616	-0.15788	0
10/24/2018	1	NA	NA	NA	17.7	23	14	17.5	0.2	17.65469	8.4888	10.31152	0.04531	0
10/25/2018	1	NA	NA	NA	17.1	22.4	12.3	17.7	-0.6	17.47738	8.6312	10.33104	-0.37738	0
10/26/2018	1	NA	NA	NA	17	19.6	14.3	17.1	-0.1	17.32563	8.492	10.32496	-0.32563	0
10/27/2018	2	NA	NA	NA	17.4	19	16	17	0.4	17.33483	8.4016	10.1936	0.06517	0
10/28/2018	2	NA	NA	NA	16.7	19.7	14.7	17.4	-0.7	17.14939	8.3888	10.20128	-0.44939	0
10/29/2018	1	NA	NA	NA	19.3	23.1	15.1	16.7	2.6	17.74069	8.3	10.05104	1.55931	0
10/30/2018	1	NA	NA	NA	16.3	18.8	14.5	19.3	-3	17.34163	8.7592	10.5	-1.04163	0
10/31/2018	1	NA	NA	NA	14.8	17	12.1	16.3	-1.5	16.6486	8.4856	10.26736	-1.8486	0
